# Supplementary material for: 25-Hydroxyvitamin D in pregnancy and genome wide cord blood DNA methylation in two pregnancy cohorts (MoBa and ALSPAC)
Source: J Steroid Biochem Mol Biol. 2016 May;159:102–9. doi: 10.1016/j.jsbmb.2016.03.005 (PMC4829940; doi:10.1016/j.jsbmb.2016.03.005)
Supplement: Supplementary file 1 [file mmc1.xlsx]

## Sheet: supplementary-1
				Model 1 (crude)			Model 2			Model 3			Model 4			Model 5 (full)
CpG	Chromosome	Position	Symbol	ALSPAC beta	MoBa beta	Combined p	ALSPAC beta	MoBa beta	Combined p	ALSPAC beta	MoBa beta	Combined p	ALSPAC beta	MoBa beta	Combined p	ALSPAC beta	MoBa beta	Combined p
cg18825597	8	144506958		3.98416e-19	0.000142194	2.08999e-06		1.43372e-05		5.01012e-19	-1.73154e-06	0.74879	8.63693e-19	-7.27486e-07	0.538538	1.63374e-08	-1.05952e-05	0.965535
cg16731240	19	52391250	ZNF577	-6.67784e-06	-0.000287549	1.99107e-05	9.00568e-07	-0.000177871	0.00717949	-3.64127e-06	-0.00017455	0.0165519	2.67756e-07	-0.000187654	0.00778187	-6.40162e-06	-0.000183751	0.0165067
cg05982389	3	105839222		6.05188e-05	7.30633e-05	1.99389e-05	3.80754e-05	4.66691e-05	0.00351761	2.12348e-05	3.93856e-05	0.0602775	4.03802e-05	4.73806e-05	0.00398217	2.35597e-05	4.04014e-05	0.0630914
cg15324331	10	30085133		0.000215392	0.000138188	2.35535e-05	0.000125809	6.90229e-05	0.0172093	8.40495e-05	8.06155e-05	0.0471831	0.000133818	6.67017e-05	0.0183981	9.28308e-05	7.77702e-05	0.057265
cg06022373	22	39101656	GTPBP1	-1.45175e-05	-0.000250767	2.9902e-05	6.43723e-07	-5.08168e-05	0.48086	3.06264e-06	-6.42252e-05	0.315114	1.09003e-06	-6.56426e-05	0.308305	3.19608e-06	-7.7521e-05	0.216529
cg21474133	2	30334318		-0.00020317	-2.85745e-05	3.3987e-05	-0.000199587	-2.85076e-05	5.34292e-05	-0.000199772	-5.80795e-06	0.000869094	-0.00019645	-2.12209e-05	0.00013159	-0.000195843	3.32848e-06	0.00149593
cg22635096	21	46550644	ADARB1	-2.49414e-05	-0.000290902	3.8486e-05	-3.49961e-05	-0.000132321	0.00578885	-2.73363e-05	-0.000137798	0.0182998	-3.58672e-05	-0.000109131	0.0198665	-2.79951e-05	-0.000107991	0.0698173
cg14667406	2	136577303	LCT	-0.00019727	-2.24989e-05	4.19068e-05	-0.000184937	-2.70427e-05	0.000117052	-0.000176275	-3.56412e-05	0.000698252	-0.000187035	-3.29542e-05	7.74183e-05	-0.000180431	-4.11754e-05	0.000458117
cg19735514	1	161762739	ATF6	6.59053e-05	0.000387014	4.69686e-05	3.12823e-05	9.4768e-05	0.401796	1.9242e-05	0.000106404	0.421704	4.23462e-05	8.50333e-05	0.461113	3.94411e-05	9.66084e-05	0.463748
cg21997746	6	22718216		4.46862e-05	0.000219143	4.86323e-05	-1.50803e-05	0.000104191	0.056467	-2.73694e-05	0.000103948	0.0772385	-1.31533e-05	7.75147e-05	0.239924	-2.55744e-05	7.76156e-05	0.266978
cg04977376	1	246457244	SMYD3	7.89513e-05	0.000100599	5.00815e-05	7.33523e-05	1.92467e-05	0.0194729	7.87338e-05	2.70969e-05	0.0187717	7.67229e-05	9.70352e-06	0.0234578	8.42553e-05	1.7077e-05	0.0220117
cg07490447	14	76869993	ESRRB	0.000153911	0.000127706	6.0037e-05	0.000155271	3.79347e-05	0.00297947	0.000161847	2.86057e-05	0.00857097	0.000154011	3.55158e-05	0.00427832	0.000158316	2.62456e-05	0.0129688
cg15704219	10	5735135	FAM208B	-3.19439e-05	-0.000320653	6.26983e-05	-3.69756e-05	-0.000170732	0.00349464	-3.67171e-05	-0.000172383	0.00811888	-4.11178e-05	-0.000155548	0.00619761	-4.19113e-05	-0.000152619	0.0152316
cg15397593	12	2273119	CACNA1C	0.000138679	0.000107592	6.44757e-05	8.55177e-05	1.96375e-05	0.0753118	8.13963e-05	2.58264e-05	0.11358	8.83723e-05	2.85557e-05	0.047215	8.61116e-05	3.44711e-05	0.0715767
cg24221738	4	166125552		0.000141226	0.000251234	7.51096e-05	0.00010501	0.000133489	0.0127514	0.000112273	0.000136011	0.020046	9.1672e-05	0.000126565	0.0316548	8.63449e-05	0.000133048	0.0467707
cg00638992	15	74880160	ARID3B	7.9421e-05	5.70892e-05	7.76682e-05	6.31883e-05	3.75787e-05	0.00230767	6.65029e-05	4.72711e-05	0.00164227	6.20334e-05	3.94792e-05	0.00284536	6.58784e-05	4.76219e-05	0.00249219
cg03525385	1	112438746	KCND3	2.75433e-05	0.000200259	8.30762e-05	2.63454e-05	0.000138458	0.00383093	5.7912e-05	0.000131886	0.0101133	4.06193e-05	0.000137482	0.00590268	7.38169e-05	0.000129199	0.015129
cg26009192	2	120282200	SCTR	0.000169485	0.000162612	8.33922e-05	0.000158411	8.38592e-05	0.0029647	0.000133113	9.40767e-05	0.017035	0.000172377	2.52999e-05	0.00582619	0.000149364	3.37442e-05	0.037694
cg14879948	5	1394576	SLC6A3	1.30668e-05	0.000255884	8.55209e-05	-4.79865e-06	0.000212093	0.00274004	-5.46809e-06	0.000201789	0.0106178	-5.9177e-06	0.000197801	0.00823761	-7.22531e-06	0.000184515	0.0286754
cg00287841	8	131453955		0.000141061	0.00013634	0.000117517	0.00012625	3.37691e-05	0.0107551	8.71957e-05	4.86842e-05	0.0656693	0.000132021	9.38583e-06	0.0186848	9.25975e-05	1.79052e-05	0.171892
cg09677268	19	58556044	ZSCAN1	-0.000554799	-0.000277733	0.000117688	-0.000510813	-0.000263527	0.000459381	-0.000398576	-0.000286844	0.00197406	-0.000472733	-0.000255023	0.00158245	-0.00033477	-0.000269822	0.00856271
cg17560332	2	198651303	BOLL	6.04719e-05	0.000215933	0.000125864	5.00354e-05	0.000165598	0.00111015	4.9465e-05	0.00019535	0.000973271	5.25914e-05	0.000175803	0.000795463	5.24565e-05	0.000215686	0.000491272
cg14133635	9	33749416	PRSS3	-0.000370227	-1.37336e-05	0.000126185	-0.000319773	-2.98368e-05	0.00155461	-0.00028648	-3.70221e-05	0.0152253	-0.000327469	-5.81065e-05	0.0010969	-0.000291828	-9.00236e-05	0.0109976
cg09104029	12	69769552	YEATS4	-0.000463817	-0.000339656	0.000141833	-0.000472409	-0.000388198	9.20203e-05	-0.000450146	-0.000324359	0.00183814	-0.000505731	-0.000264415	0.00046106	-0.00048967	-0.000203435	0.00496986
cg23749637	17	800749	NXN	-3.46852e-06	-0.000346416	0.00014961	9.66589e-06	-0.000283505	0.000971232	-5.43908e-06	-0.000280596	0.00439204	8.40857e-06	-0.00030142	0.000971014	-7.05702e-06	-0.000299958	0.00346006
cg25592910	10	56561124	PCDH15	-0.000403269	-0.000145753	0.000153755	-0.000323113	-8.4141e-05	0.00749409	-0.000308809	-9.19107e-05	0.0229842	-0.000320907	-8.39026e-05	0.0095358	-0.000300712	-0.000101145	0.0280164
cg08033130	3	45983597		0.000185242	0.000294692	0.000161923	0.000210807	7.30797e-05	0.0159922	0.000231708	0.000108083	0.0108194	0.000217153	3.76381e-05	0.0245787	0.000237007	7.21411e-05	0.0202452
cg01950058	7	77044434	GSAP	-0.000328324	-8.80727e-05	0.000164256	-0.00024303	-5.99308e-05	0.00071789	-0.000238255	-6.42941e-05	0.00168855	-0.000233277	-5.79166e-05	0.00159454	-0.000228368	-5.89922e-05	0.00481024
cg06788362	1	171753504	METTL13	-9.52878e-05	-4.43581e-05	0.000164849	-8.9714e-05	-4.121e-05	0.000653337	-8.29635e-05	-3.5594e-05	0.008058	-8.71033e-05	-4.26921e-05	0.000916579	-7.9378e-05	-3.6491e-05	0.0116342
cg06832687	6	32122753	PPT2	8.49273e-05	0.000133377	0.000168707	7.13123e-05	4.90978e-05	0.0100541	8.0416e-05	3.47196e-05	0.0132871	7.40653e-05	4.91944e-05	0.00839586	8.44634e-05	4.0601e-05	0.00909186
cg27014593	12	95045746	TMCC3	0.000183683	4.19996e-05	0.000178088	8.43692e-05	9.79481e-06	0.104949	6.51919e-05	1.28657e-05	0.275302	9.29101e-05	7.86538e-06	0.0782174	7.61114e-05	8.95686e-06	0.240095
cg22450138	1	64669125	UBE2U	0.000108115	8.2774e-05	0.000178519	0.000115816	2.3275e-05	0.00227031	0.000101017	1.95983e-05	0.024936	0.000123674	1.28504e-05	0.0016855	0.000111176	1.41945e-05	0.0160794
cg17908947	22	38600334	MAFF	-0.000307519	-0.000112039	0.000179552	-0.000136885	-5.00019e-05	0.0671089	-6.62863e-05	-5.92666e-05	0.173549	-0.000147173	-3.97768e-05	0.10076	-8.30729e-05	-4.59395e-05	0.288491
cg09228327	12	24908780		0.000201295	0.000186282	0.000192403	0.000166321	8.45543e-05	0.0097432	0.000244418	9.0612e-05	0.000842056	0.000167432	9.66207e-05	0.0079653	0.000247762	0.000110388	0.000557854
cg27531642	10	131498431	MGMT	0.000105996	9.60523e-05	0.000196489	8.77603e-05	-7.12003e-06	0.026862	8.70603e-05	-2.78689e-06	0.0696726	7.95359e-05	-5.73484e-06	0.0560034	7.679e-05	-3.09924e-06	0.13167
cg24147838	19	54876664	LAIR1	-4.72823e-07	-0.00013279	0.000197393	1.35085e-06	-8.05204e-05	0.0152767	-2.55951e-06	-9.74164e-05	0.00456765	2.72445e-07	-7.24523e-05	0.0516167	-3.80372e-06	-9.06501e-05	0.0117442
cg23010048	19	52391257	ZNF577	-7.41123e-07	-0.000255928	0.000200268	2.72013e-05	-0.000105008	0.0212926	3.56325e-05	-7.53212e-05	0.0302909	2.66372e-05	-0.000129911	0.0114032	3.40661e-05	-0.000104496	0.0203262
cg06468476	21	47744347		5.86262e-05	2.29213e-05	0.000207532	5.32845e-05	-3.4656e-05	0.000539846	5.66206e-05	-2.86359e-05	0.00143709	5.28145e-05	-3.05197e-05	0.000869388	5.6546e-05	-1.8512e-05	0.00244015
cg27582994	1	32670927		4.63073e-05	8.6396e-05	0.000207743	4.4099e-05	4.30574e-05	0.00228131	3.86317e-05	5.29358e-05	0.0093351	4.47761e-05	2.12764e-05	0.00708853	4.01711e-05	2.63544e-05	0.0329798
cg03701341	8	63777430	NKAIN3	6.06651e-05	0.000107468	0.000208667	6.40041e-05	1.78935e-05	0.0544628	5.14256e-05	1.1757e-05	0.239812	6.55405e-05	2.13574e-05	0.0443054	5.39401e-05	1.54823e-05	0.196944
cg27592568	16	29618499		-0.000139101	-0.000307578	0.000210667	-2.68725e-05	-0.000145514	0.0119675	-8.45705e-06	-0.000158888	0.0127594	-4.65384e-05	-0.000149017	0.0131134	-3.63134e-05	-0.000158564	0.0177869
cg12812167	1	155054054	EFNA3	3.69876e-05	0.000109463	0.000212019	3.34226e-05	7.86947e-05	0.00483392	3.15991e-05	0.000101964	0.00283363	3.24139e-05	5.72334e-05	0.027059	2.99846e-05	8.75097e-05	0.0144201
cg17813310	4	87974092	AFF1	-9.5546e-05	-0.000150156	0.000220573	-5.36293e-05	-3.38445e-05	0.0694676	-7.19511e-05	-4.62933e-05	0.0161823	-5.8298e-05	-3.74248e-05	0.0525179	-8.00613e-05	-5.07662e-05	0.0109755
cg16210842	5	139511585		-2.10109e-05	-0.000169528	0.000230632	-1.57827e-05	-3.84816e-05	0.0470424	-1.62282e-05	-3.73261e-05	0.078101	-1.60957e-05	-5.07191e-05	0.0291563	-1.64905e-05	-5.26885e-05	0.0474873
cg09786978	11	734704		-0.000263359	-8.94358e-05	0.000234672	-0.000232534	-7.18396e-05	3.94209e-05	-0.000198175	-6.94334e-05	0.000516073	-0.000228486	-7.41824e-05	6.41062e-05	-0.000189397	-7.0125e-05	0.00107807
cg04091768	5	149900791	NDST1	-0.000247636	-0.000128992	0.000238848	-0.00017412	-4.2123e-05	0.0226784	-0.000159228	-4.05194e-05	0.0691985	-0.000171076	-5.24357e-05	0.0175245	-0.000153444	-5.06182e-05	0.0603248
cg01003211	7	1472830		-0.000251624	-5.1322e-05	0.000247235	-0.000250925	-4.23687e-05	0.000383495	-0.00019432	-4.04221e-05	0.0144304	-0.000260472	-5.13782e-05	0.00016775	-0.000199707	-4.83867e-05	0.00968869
cg02955100	6	32133421	EGFL8	-0.000200166	-0.000163088	0.000247863	-1.83732e-05	-0.000124718	0.0078919	8.51177e-06	-0.000106163	0.0553698	-1.41449e-05	-0.000133431	0.00769668	2.12418e-05	-0.00011577	0.0465193
cg18306747	15	74284008	STOML1	6.67243e-05	8.10013e-05	0.000248087	7.44679e-05	2.12405e-05	0.000327916	6.75e-05	2.79837e-05	0.00433566	7.46512e-05	5.63418e-06	0.000454765	6.83016e-05	1.74216e-05	0.00524213
cg27116046	16	15693294	KIAA0430	-6.78096e-05	-1.68056e-05	0.000251937	-6.49239e-05	-5.39226e-06	0.00158814	-6.74395e-05	1.89161e-06	0.00481485	-6.56211e-05	-6.68344e-06	0.00147697	-6.87482e-05	-1.92317e-07	0.0049065
cg06205331	3	124303268	KALRN	2.74349e-05	0.000122084	0.000255766	2.71495e-05	6.31556e-05	0.0221902	2.14163e-05	7.42101e-05	0.0421118	2.94305e-05	3.61579e-05	0.0668442	2.40954e-05	4.89687e-05	0.123515
cg24757159	3	99345675	MIR548G	-0.000320471	-0.000107307	0.000265013	-0.000282339	-0.000107739	0.00135644	-0.000333783	-0.000146832	0.000353716	-0.000261756	-9.83304e-05	0.00384448	-0.00030588	-0.000135485	0.00147121
cg24776469	2	174219348	CDCA7	-3.02675e-05	-3.95736e-05	0.000273788	-3.09135e-05	-1.80265e-05	0.000284916	-3.0586e-05	-1.73057e-05	0.00167158	-3.09974e-05	-1.8717e-05	0.000311119	-3.0631e-05	-1.79903e-05	0.00190396
cg18352616	4	3374830	RGS12	-0.000187774	-0.00032416	0.000289767	-0.000187133	-0.000230099	0.00304824	-0.000214829	-0.000228857	0.00366914	-0.000187727	-0.000182844	0.00827946	-0.000208354	-0.000192107	0.00988381
cg01075553	13	113733117	MCF2L	0.000140738	0.000175799	0.000298786	0.00014751	3.75978e-05	0.0826576	0.000112598	4.21612e-05	0.184621	0.000150235	2.44154e-05	0.14153	0.000115011	2.76019e-05	0.316049
cg01233664	2	191612466		0.000250528	0.000120499	0.000303416	0.000186473	2.67253e-05	0.0223102	0.000194912	1.8524e-05	0.0410205	0.000187092	2.83088e-05	0.0233224	0.000197853	1.79348e-05	0.041824
cg22973087	11	27528587		3.53457e-05	4.91705e-06	0.000304464	3.57802e-05	-1.11309e-06	0.000435984	2.97653e-05	-1.93611e-06	0.0135109	3.55963e-05	-5.20966e-06	0.000462901	2.9201e-05	-6.23887e-06	0.0151231
cg16975027	2	191745736	GLS	1.29526e-05	1.22075e-05	0.000305153	1.21662e-05	4.95545e-06	0.00243147	8.62282e-06	9.53301e-06	0.0504073	1.15791e-05	3.06718e-06	0.0055268	7.50105e-06	7.92978e-06	0.11516
cg26118943	5	53816563	SNX18	-2.23006e-05	-0.00032168	0.00031164	-3.23921e-05	-7.33459e-05	0.0506148	-3.53971e-05	-0.000102762	0.0281184	-3.37699e-05	-8.43262e-05	0.0358745	-3.73459e-05	-0.000116708	0.0184159
cg04177684	19	49118165	FAM83E	-0.000262422	-0.000185902	0.000318775	-0.000114403	-9.52173e-05	0.101377	-8.03187e-05	-9.43432e-05	0.204542	-0.000139491	-0.00010716	0.0605067	-0.000114841	-0.000113104	0.10741
cg23845936	19	7140630	INSR	-0.000225946	-1.27499e-06	0.000323026	-0.000242093	-3.34634e-05	2.95335e-05	-0.000223866	-1.4524e-05	0.00128611	-0.000244732	-3.65835e-05	2.66149e-05	-0.000226535	-2.48174e-05	0.00100164
cg23397741	17	35014588		-2.83141e-05	-2.21699e-05	0.000325518	-3.01255e-05	-3.91537e-05	1.30907e-05	-2.91945e-05	-3.6537e-05	0.000202557	-2.98643e-05	-3.83981e-05	2.48557e-05	-2.87231e-05	-3.61914e-05	0.000364778
cg00169184	12	124908920	NCOR2	-0.000263636	-0.000111526	0.0003278	-5.86962e-05	-6.38085e-05	0.0952498	-0.000162709	-4.92852e-05	0.0576927	-5.89944e-05	-7.69792e-05	0.0547716	-0.000164017	-6.82705e-05	0.0274702
cg01681098	11	128566009	FLI1	-4.17811e-05	-9.05377e-05	0.00033444	-2.36522e-05	-3.33102e-05	0.0140724	-1.5617e-05	-4.06613e-05	0.056283	-2.3702e-05	-3.68601e-05	0.0126524	-1.49419e-05	-4.47085e-05	0.0551017
cg26715559	6	30419491		0.00017801	0.000357021	0.000335221	0.00019198	0.000302195	0.000978289	0.000139036	0.000286952	0.0125277	0.000204851	0.00024592	0.00337973	0.000162238	0.000224901	0.0322742
cg23998635	6	31130258	TCF19	-0.000212661	-0.00020016	0.000341613	-0.000114193	-0.000135921	0.0272486	-0.000124459	-0.000163804	0.0140154	-0.000120435	-0.000120573	0.0639371	-0.000134417	-0.000158088	0.0258018
cg27298349	11	49914049		-0.000548046	-0.000395666	0.000345425	-0.000514058	-0.000492263	0.000443064	-0.000521586	-0.000508668	0.00126025	-0.000495993	-0.000510649	0.000632578	-0.000493838	-0.000539975	0.00174871
cg17678139	8	12994802	DLC1	0.000181882	0.000136055	0.000348973	0.00013403	4.93109e-05	0.0479988	9.95632e-05	3.96582e-05	0.232079	0.000126756	3.51914e-05	0.0998311	8.89976e-05	2.13734e-05	0.417801
cg07689396	7	633050	PRKAR1B	-3.06527e-05	-0.000130043	0.000371531	-4.26962e-05	-4.49733e-05	0.00628066	-4.6351e-05	-6.60925e-05	0.002161	-3.95845e-05	-4.81394e-05	0.0104148	-4.23877e-05	-7.4468e-05	0.00300237
cg09388920	8	80872680	MRPS28	4.11279e-05	7.68804e-05	0.000372002	3.47058e-05	5.91624e-05	0.00396319	3.22728e-05	7.07278e-05	0.00191472	3.65593e-05	5.91912e-05	0.00531607	3.37535e-05	7.1856e-05	0.00261617
cg09346682	10	29656598		0.000108807	0.000229027	0.000376874	3.63463e-05	4.07888e-05	0.634851	7.029e-05	5.40434e-05	0.436726	4.23397e-05	5.3361e-05	0.516767	8.79076e-05	7.42691e-05	0.268787
cg19209225	10	102756912	LZTS2	2.60417e-05	9.80296e-05	0.000377274	3.06065e-05	1.71154e-05	0.0017243	3.29869e-05	1.34089e-05	0.00347514	3.06009e-05	1.89393e-05	0.00177893	3.29635e-05	1.72949e-05	0.00325784
cg26277657	12	110430371	GIT2	0.000140314	5.18077e-05	0.000393044	0.000120316	1.18243e-05	0.0147684	9.58185e-05	1.42529e-05	0.101714	0.000126615	6.95144e-06	0.012416	0.000100917	6.08525e-06	0.113212
cg14607642	1	225617030	LBR	-0.000207444	-0.000188306	0.000405996	-0.000146576	-0.000163519	0.00488591	-0.000182939	-0.000143795	0.0140099	-0.000118536	-0.000135034	0.0351906	-0.00015504	-0.000108834	0.0794965
cg07216436	3	154951034		0.000253023	8.43605e-05	0.000418827	0.00014428	-4.78483e-06	0.163931	0.000167341	1.4481e-05	0.121788	0.000143786	-1.75019e-05	0.137443	0.000167236	2.41593e-06	0.157834
cg26078513	17	27347260		3.93148e-05	0.000267741	0.000435328	2.95831e-05	0.000233876	0.00520092	2.76631e-05	0.000253469	0.00666199	2.78722e-05	0.000202911	0.0254257	2.52343e-05	0.000231701	0.0245266
cg22169990	7	150786051	AGAP3	-4.0098e-05	-0.000154171	0.000450862	-3.63166e-05	-2.79758e-05	0.0620157	-3.69615e-05	-2.34323e-05	0.110933	-3.68886e-05	-1.92344e-05	0.079734	-3.89449e-05	-1.50246e-05	0.118071
cg14009759	7	70482771		-0.000297257	-0.000135157	0.000452882	-0.000171493	-4.83068e-05	0.107637	-0.000115984	-5.50778e-05	0.240646	-0.00015539	-5.39807e-05	0.12339	-9.10533e-05	-5.80952e-05	0.297828
cg20780180	5	122251808	SNX24	8.63133e-05	0.000207725	0.000454171	4.0063e-05	0.000109525	0.0289335	2.88399e-05	0.000124719	0.0274551	3.89695e-05	9.34529e-05	0.0860279	2.75279e-05	0.000109183	0.0816528
cg26559770	13	45563685		-1.1393e-05	-5.77905e-05	0.000458326	-1.35813e-05	-1.68713e-05	0.000488312	-1.2162e-05	-1.34626e-05	0.00857694	-1.43803e-05	-1.89628e-05	0.000173952	-1.32549e-05	-1.44839e-05	0.00416157
cg00149684	1	155097375		9.25853e-05	2.80954e-05	0.000458603	9.33144e-05	-2.97017e-06	0.00322103	8.84469e-05	-4.1794e-06	0.0147737	8.82911e-05	-6.69175e-06	0.0044467	7.89722e-05	-7.65353e-06	0.0280844
cg00589864	2	68478328	PPP3R1	-5.43584e-05	-0.000124419	0.000467114	-2.72007e-05	1.14695e-05	0.245365	-1.94236e-05	4.51154e-06	0.596384	-2.86739e-05	-2.64035e-06	0.253856	-1.99939e-05	-1.56786e-06	0.603994
cg21644578	1	17029831	ESPNP	5.0059e-06	0.000132449	0.000468142	-3.04547e-07	9.56676e-05	0.0146545	1.97948e-08	8.88555e-05	0.0481547	-5.34718e-07	7.09125e-05	0.13014	-1.44593e-06	6.80829e-05	0.203602
cg20056341	15	49557625	GALK2	-0.000159686	-9.85333e-05	0.000471027	-6.89285e-05	-7.19397e-05	0.00588657	-9.53508e-05	-9.25e-05	0.000638864	-6.50081e-05	-8.03355e-05	0.00375054	-8.72945e-05	-9.90253e-05	0.000691751
cg15493035	10	116659330	FAM160B1	0.000113608	0.000168686	0.000478879	6.06866e-05	7.23047e-05	0.145483	5.96304e-05	6.33517e-05	0.261962	5.51264e-05	6.77196e-05	0.215402	4.92252e-05	5.87719e-05	0.371788
cg05907577	10	78871238	KCNMA1	0.000269946	6.62384e-05	0.00049077	0.000149669	2.43257e-05	0.0734582	0.00015042	2.03364e-05	0.135511	0.000158303	2.32871e-05	0.0663755	0.000161465	1.85364e-05	0.122317
cg05072854	3	113671290	ZDHHC23	0.000153443	9.7441e-05	0.000492818	0.00012762	5.56368e-05	0.0106738	0.000157007	7.4278e-05	0.00231221	0.00013405	4.64269e-05	0.0180612	0.000165959	6.49611e-05	0.00440649
cg10061361	4	122078167	TNIP3	-1.58776e-05	-7.72887e-05	0.0004973	-1.09026e-05	-5.27467e-05	0.019698	-9.03019e-06	-5.66066e-05	0.0552256	-1.19795e-05	-7.72613e-05	0.00290461	-1.00687e-05	-8.0115e-05	0.012551
cg25463483	6	30530544	PRR3	-3.88898e-05	-0.000294728	0.000500056	-2.0213e-05	-0.000158524	0.0118187	2.37504e-05	-0.000193331	0.00336665	-2.22004e-05	-0.000159606	0.0179403	2.16641e-05	-0.000186831	0.00946943
cg17582411	17	77458542	RBFOX3	0.00015168	9.28151e-05	0.000503278	9.49615e-05	5.18908e-05	0.0561842	4.98554e-05	6.79551e-05	0.0659128	0.000102733	5.682e-05	0.0424542	6.08872e-05	7.67835e-05	0.0418688
cg02746900	17	75237386		0.000114849	0.000151837	0.000509087	0.000103598	3.41458e-05	0.0549098	8.51712e-05	3.56208e-05	0.159618	0.00011039	4.57243e-05	0.0286177	9.61449e-05	4.78253e-05	0.0848008
cg10511850	1	76540999	ST6GALNAC3	-0.000107112	-0.000122923	0.000519159	-5.6039e-05	-9.78938e-05	0.0146869	-6.85656e-05	-0.000121691	0.00410459	-8.80227e-05	-0.000102792	0.00711163	-0.000116221	-0.000129017	0.00134675
cg25291698	11	134633955		9.85312e-05	8.69496e-05	0.000521098	9.88847e-05	9.29922e-05	0.00030516	8.98117e-05	9.55874e-05	0.00110484	9.8045e-05	7.30706e-05	0.00413444	8.99243e-05	7.30055e-05	0.0134446
cg13874070	17	27347053		8.99933e-06	0.000157957	0.000521667	1.0746e-05	7.32552e-05	0.00229388	1.41237e-05	7.05318e-05	0.00344572	9.34734e-06	7.32673e-05	0.00563602	1.31978e-05	7.26395e-05	0.00591005
cg17996830	11	78616440	TENM4	0.000406108	0.000276748	0.00052754	0.000365047	0.000177033	0.0100486	0.000352996	8.3837e-05	0.0755206	0.000364022	0.000186454	0.0105576	0.000353591	9.45891e-05	0.0748729
cg02022978	14	40817444		-8.04627e-05	-9.51609e-05	0.000531389	-3.28317e-05	-7.63135e-05	0.00265323	-3.0862e-05	-6.66081e-05	0.02047	-3.41269e-05	-8.15378e-05	0.00233957	-3.30383e-05	-7.23293e-05	0.0167752
cg15388641	1	27732226	WASF2	-0.000408398	-0.000152547	0.00055012	-0.000216717	-0.00010162	0.0376294	-0.000204521	-8.50171e-05	0.120703	-0.000200312	-9.31337e-05	0.077665	-0.000175462	-6.98427e-05	0.254292
cg21824010	1	247578859	NLRP3	-0.000155302	-0.000213127	0.000557799	-6.34678e-05	-7.51191e-05	0.246778	-9.87249e-06	-7.44564e-05	0.419208	-5.66956e-05	-7.51126e-05	0.29416	-7.68378e-07	-7.0253e-05	0.524567
cg18847009	2	70175826		6.27202e-05	0.000123318	0.000558827	6.02776e-05	4.91681e-05	0.00361407	6.9805e-05	4.5574e-05	0.00271768	6.39813e-05	4.052e-05	0.0025135	7.57289e-05	4.4132e-05	0.00127773
cg02031308	1	240654013	GREM2	0.000197758	5.02638e-05	0.000560987	0.000162531	1.37409e-05	0.0165031	0.000139532	-7.63733e-06	0.0999276	0.000157535	1.9876e-06	0.0319599	0.00013146	-1.93832e-05	0.0987125
cg21048930	2	237074742	GBX2	5.83057e-05	0.000120633	0.000571457	4.51348e-05	9.30383e-05	0.0121636	7.01463e-05	0.000116298	0.00194649	3.65732e-05	0.000103224	0.00995649	5.97641e-05	0.000136225	0.000814775
cg01935086	1	32674191		-3.16421e-05	-0.000152893	0.000583273	2.83944e-05	-7.82386e-05	0.0415355	-6.76925e-05	-7.42792e-05	0.0616169	3.36076e-05	-8.41826e-05	0.0356753	-6.35457e-05	-8.18169e-05	0.0542917
cg05243144	19	46273434		4.90704e-06	0.000109282	0.000586717	3.717e-06	2.09172e-05	0.0656838	2.45339e-06	2.134e-05	0.134378	3.36637e-06	1.6995e-05	0.170215	1.98093e-06	1.83228e-05	0.271079
cg10401362	7	157185402	DNAJB6	-0.000318168	-0.000294753	0.000591724	-0.000104602	-8.49809e-05	0.219175	-0.000161103	-0.000105395	0.110463	-0.000120533	-7.65981e-05	0.262943	-0.000197266	-8.90562e-05	0.140147
cg19180827	2	47684718	MSH2	-0.000256205	-0.000260271	0.000600569	-0.000227818	-0.000101216	0.0220367	-0.000205253	-0.000100958	0.0581342	-0.000242731	-0.0001344	0.00670537	-0.00022458	-0.000149589	0.0125907
cg03699663	16	52366112		0.000171789	0.000129911	0.000603115	0.000108282	6.72926e-05	0.0141798	6.34056e-05	6.71608e-05	0.0594585	0.000100529	7.0105e-05	0.0187961	5.08768e-05	7.21625e-05	0.0666807
cg06966660	10	123923066	TACC2	8.52723e-06	8.145e-05	0.000604337	7.63561e-06	-8.83853e-06	0.0454663	8.87797e-06	-6.03861e-06	0.0525776	7.9988e-06	-1.41595e-05	0.0193927	9.53453e-06	-1.12832e-05	0.0225316
cg13785883	15	71407670	CT62	3.19603e-05	2.53542e-05	0.000608743	2.97764e-05	1.48114e-05	0.00393549	2.35295e-05	1.50202e-05	0.0496437	2.97508e-05	1.76968e-05	0.00372196	2.34999e-05	1.86262e-05	0.0448713
cg08665490	2	6378283		-0.000177335	-4.00016e-05	0.000612294	-0.000200016	6.10938e-06	0.000517426	-0.000208459	1.15279e-05	0.00107752	-0.000198037	5.04e-06	0.000675166	-0.000201485	1.20565e-05	0.00183237
cg13249870	8	144879867	SCRIB	4.31164e-05	0.000294161	0.00061612	3.16067e-05	-1.68736e-05	0.511118	2.48869e-05	-1.21534e-05	0.721537	3.33361e-05	-3.66582e-05	0.168128	2.41311e-05	-3.18423e-05	0.347112
cg15260400	4	84037262	PLAC8	-0.000203549	-0.00018545	0.000621573	-0.000182106	-8.54139e-05	0.0139023	-0.000153341	-9.30863e-05	0.0538481	-0.000192263	-9.49573e-05	0.00889667	-0.000164653	-0.000100074	0.0409365
cg08863844	17	60704543	MRC2	-1.68233e-05	-1.66215e-05	0.000626143	-1.56192e-05	5.92813e-06	0.00251678	-1.71256e-05	-1.08492e-07	0.00466134	-1.5206e-05	1.02778e-05	0.00267017	-1.64641e-05	3.98345e-06	0.00649135
cg04519296	16	2043015	SYNGR3	-0.000458728	-0.000170423	0.000626527	-0.000469872	-0.000147914	0.000774054	-0.000358144	-0.00015164	0.00336027	-0.00046794	-0.00015628	0.000756497	-0.000372109	-0.000163272	0.00264045
cg08582634	16	84220767	TAF1C	-2.90546e-05	-1.83758e-05	0.000629048	-2.57849e-05	-1.47257e-05	0.00430274	-2.44995e-05	-1.24945e-05	0.0212865	-2.762e-05	-2.14527e-05	0.00122596	-2.70146e-05	-1.97336e-05	0.00640547
cg26754262	8	75617860	MIR2052	8.48089e-05	0.00025917	0.000635403	0.00011863	0.000161608	0.0264268	0.000137608	0.000110877	0.134837	0.000100594	0.000141473	0.0778551	0.000104568	8.7841e-05	0.314994
cg19235065	1	45795593	MUTYH	6.23997e-05	0.000223717	0.000636004	4.94491e-05	0.000139171	0.0118456	0.000125148	0.000149369	0.00439988	5.88433e-05	0.000133042	0.021573	0.000135892	0.000144263	0.00732503
cg03394401	6	170599826	DLL1	6.09795e-05	0.000263635	0.000641884	8.62738e-06	0.000140155	0.237523	2.26537e-05	0.000109882	0.325371	8.5676e-07	0.000164808	0.206123	1.20508e-05	0.000128566	0.366382
cg05338167	15	68498251	CALML4	-0.000273404	-0.000214532	0.000641951	-0.00019862	-0.000166668	0.00457899	-0.000213436	-0.000184765	0.00440045	-0.000226716	-0.000165898	0.0040691	-0.000255704	-0.000178767	0.00432037
cg23344780	19	48829487	EMP3	2.4314e-05	0.000142617	0.000645249	1.54344e-05	5.68764e-05	0.167297	6.49561e-06	6.57562e-05	0.318441	1.82359e-05	3.80291e-05	0.235404	9.91635e-06	4.9881e-05	0.433465
cg10229453	12	68142120		0.000148167	8.78578e-05	0.000645612	0.000111497	4.43433e-05	0.0268542	0.000112733	5.57713e-05	0.0311849	0.000107202	3.96083e-05	0.0453864	0.00010581	5.30669e-05	0.0543342
cg19828748	14	104175847	XRCC3	9.41628e-05	5.6312e-05	0.000650805	9.52118e-05	-3.40923e-06	0.00993661	0.000100145	2.91594e-06	0.0176274	9.36132e-05	-5.83226e-06	0.0121423	9.86975e-05	-8.67561e-07	0.0253842
cg16684184	5	135415129		-8.0607e-05	-0.000311528	0.000656264	-8.45024e-05	-0.00032609	0.000651041	-0.000102591	-0.000370625	0.000230787	-8.75985e-05	-0.000379791	0.000243713	-0.000107054	-0.00039718	0.000157201
cg07106615	15	43785974	TP53BP1	6.71168e-05	9.6027e-05	0.000658423	6.93776e-05	3.74654e-05	0.0254094	3.93691e-05	4.24071e-05	0.132905	6.88278e-05	1.80919e-05	0.084417	3.58146e-05	2.25142e-05	0.407325
cg24018814	12	133348116	GOLGA3	-5.01885e-05	-0.000305538	0.000680414	-4.65668e-05	-0.000158333	0.00804626	-4.89233e-05	-0.000168938	0.0116757	-4.59089e-05	-0.000172303	0.00781186	-4.72809e-05	-0.000185015	0.0123528
cg27049094	2	75067716	HK2	-5.31017e-05	-0.000376494	0.000681068	-5.87546e-05	-0.000219132	0.0182576	-9.85642e-05	-0.000234634	0.00763839	-5.28409e-05	-0.000230303	0.0210287	-8.60095e-05	-0.000253652	0.00960442
cg22481960	3	13008800	IQSEC1	-3.25427e-05	-0.000188229	0.000687479	-2.27058e-05	-0.000118343	0.00648994	-3.43353e-05	-0.000138142	0.00136765	-2.15832e-05	-0.000120035	0.00886572	-3.17693e-05	-0.000140461	0.00238728
cg20210051	12	41830066	PDZRN4	0.000240428	0.000136831	0.000688934	0.000156115	3.01471e-05	0.110121	0.000128535	3.30927e-05	0.261965	0.000163474	9.01207e-06	0.133492	0.000138569	9.26402e-06	0.31416
cg11795692	15	47522876		0.000165372	9.42957e-05	0.000692335	9.84471e-05	2.26055e-05	0.164499	7.95921e-05	3.77984e-05	0.209792	0.000107269	7.12912e-06	0.201191	8.98753e-05	2.02301e-05	0.311005
cg23654821	3	39188656	CSRNP1	-6.51191e-06	-0.000169655	0.000698103	-9.62096e-06	-0.000115993	0.008571	-1.32768e-05	-0.000112899	0.016405	-9.34134e-06	-0.000106705	0.0249649	-1.30402e-05	-0.000104197	0.0394196
cg12916723	19	51876788	NKG7	-0.000144902	-0.000216763	0.000703107	6.30581e-05	-0.000110423	0.0443802	8.72852e-05	-0.000112274	0.0511323	4.88961e-05	-0.000122756	0.0385875	5.40458e-05	-0.00011973	0.0706591
cg00571292	8	74792031	UBE2W	-8.20326e-05	-0.000157203	0.000708461	-5.98024e-05	-5.65055e-05	0.0485055	-6.50579e-05	-0.000103369	0.0265004	-6.08349e-05	-5.53391e-05	0.0499378	-6.64397e-05	-0.000104924	0.028184
cg08095654	19	58728560		-8.6665e-05	-0.000341403	0.000714163	-0.00010187	-0.000264352	0.00433148	-7.24435e-05	-0.000307184	0.00908948	-0.000100854	-0.000233294	0.0115307	-6.89308e-05	-0.000275777	0.0265474
cg21165027	5	172663784	NKX2-5	5.85812e-06	0.000187676	0.000714294	5.26732e-06	0.000143886	0.00655265	-5.42731e-06	0.000164949	0.00370936	7.07131e-06	0.000161053	0.00313212	-3.50685e-06	0.00018339	0.0024152
cg23177739	10	71087364	HK1	-0.000169761	-0.000174084	0.000732817	-1.90695e-05	-0.000110242	0.0573626	-4.07983e-05	-0.000110662	0.0709566	-2.54052e-05	-0.000140861	0.0125984	-5.52823e-05	-0.000143253	0.0162676
cg07197831	2	27503157	DNAJC5G	0.000189875	0.000217561	0.000732988	0.000191464	3.93023e-05	0.105602	0.000220409	5.4235e-05	0.078293	0.000199421	1.66534e-06	0.151893	0.000243276	1.06993e-05	0.098182
cg16539346	11	64571673		0.000239276	0.00013212	0.000733882	0.000182717	4.20683e-05	0.0408977	0.000207349	6.52917e-05	0.0265826	0.000195625	2.92532e-05	0.0356696	0.000220598	4.88662e-05	0.0272739
cg16928526	8	145849899		2.00545e-05	4.25043e-05	0.000740227	2.87406e-05	-9.77051e-05	0.00025698	3.12901e-05	-0.000130264	0.00271907	3.38036e-05	-6.17697e-05	0.00148779	3.46702e-05	-9.79283e-05	0.00602028
cg01951698	16	87622589		1.92097e-05	2.21745e-05	0.000768458	1.45359e-05	2.6676e-05	0.00225909	1.2186e-05	2.83204e-05	0.0103866	1.41099e-05	2.62347e-05	0.00382331	1.16217e-05	2.99065e-05	0.0121976
cg06678468	6	114551190		7.45906e-05	0.000115768	0.000768932	6.43293e-05	4.24617e-05	0.0748431	6.52862e-05	4.22455e-05	0.115277	6.08209e-05	3.77167e-05	0.118674	6.11461e-05	3.87405e-05	0.169023
cg23048660	19	45004795	ZNF180	-6.50269e-05	-1.51349e-05	0.000769818	-6.19464e-05	-1.56779e-05	0.00181003	-6.03158e-05	-1.78126e-05	0.00691595	-6.18256e-05	-1.4894e-05	0.0022733	-6.15413e-05	-1.76664e-05	0.00697039
cg00866814	19	49017364	LMTK3	2.45569e-05	7.33549e-05	0.000779549	1.8479e-05	4.23087e-05	0.0431826	1.61161e-05	4.21725e-05	0.0957851	2.04377e-05	3.69482e-05	0.0563635	1.82149e-05	4.28634e-05	0.0860999
cg11171094	6	132126370		8.34349e-05	0.000144715	0.000782599	8.84612e-05	0.00010682	0.00606911	0.000100841	0.000103969	0.0124499	8.69003e-05	9.59518e-05	0.0189517	0.000101453	9.2229e-05	0.0328327
cg19022254	6	29601705	GABBR1	4.83611e-05	0.000232712	0.000785147	-7.20413e-05	0.0001566	0.021634	-0.000103401	0.000175912	0.0139313	-5.88351e-05	0.000122258	0.121128	-8.46009e-05	0.000144262	0.0763755
cg17759082	3	122920507	SEC22A	1.29972e-05	6.87369e-06	0.00079503	1.09982e-05	4.59261e-06	0.00696578	9.75575e-06	2.97939e-06	0.0499874	1.10801e-05	3.23142e-06	0.00868305	1.00168e-05	1.40771e-06	0.0541996
cg21823425	11	123757331	TMEM225	0.00025218	0.000169178	0.000795951	0.000225306	1.81568e-05	0.0280163	0.000247223	5.01257e-05	0.0220905	0.000233271	6.19248e-05	0.0131226	0.000259424	8.48904e-05	0.0107388
cg26504440	12	133344446		-4.46946e-05	-0.00025866	0.000800726	-4.79397e-05	-0.00016158	0.00845395	-5.16074e-05	-0.000181049	0.00891116	-4.48076e-05	-0.000156469	0.0176206	-4.5976e-05	-0.000175817	0.0228018
cg08157964	13	32889861	BRCA2	1.09498e-05	6.49285e-05	0.000804657	1.05263e-05	7.59484e-07	0.0539247	1.27802e-05	8.96554e-07	0.0299588	1.13625e-05	-3.52802e-06	0.0250608	1.41845e-05	-2.70893e-06	0.0114826
cg18515872	14	72943461	RGS6	-1.61379e-05	-0.000159734	0.000815627	-1.16591e-05	-6.38792e-05	0.0570152	-7.05522e-06	-7.50503e-05	0.143132	-1.22872e-05	-8.33548e-05	0.0257503	-7.95287e-06	-9.32198e-05	0.0754418
cg05190533	16	53738081		-4.33266e-05	-3.13666e-05	0.000823685	-3.39387e-05	-1.59454e-05	0.013262	-3.2954e-05	-2.89782e-05	0.0231127	-3.39876e-05	-2.824e-05	0.00880015	-3.33404e-05	-3.69051e-05	0.017684
cg17906105	7	158488980	NCAPG2	-1.56437e-05	-0.000128303	0.000827013	-1.07545e-05	-5.85153e-05	0.0386211	-1.22925e-05	-5.82174e-05	0.0517942	-1.03194e-05	-6.47157e-05	0.0344172	-1.18651e-05	-5.73087e-05	0.0727253
cg24079981	2	218343265	DIRC3	2.97081e-05	0.000412863	0.000829774	-2.91206e-05	4.60565e-05	0.474639	-5.52995e-05	8.11007e-05	0.135233	-3.15504e-05	2.10016e-05	0.749545	-5.89188e-05	5.33401e-05	0.330775
cg10547050	17	27253274	PHF12	-4.08337e-05	-0.000135401	0.000843216	-2.89266e-05	-3.74147e-05	0.0541899	-2.35319e-05	-3.17535e-05	0.208187	-2.8837e-05	-5.09335e-05	0.0463411	-2.34646e-05	-4.39213e-05	0.187464
cg14516793	7	63016102		-0.000598407	-0.000101484	0.000844695	-0.00048652	-8.26916e-05	0.00768785	-0.000403026	-9.73765e-05	0.0311482	-0.000508881	-7.56829e-05	0.00775575	-0.000447145	-8.31372e-05	0.0336404
cg05915794	17	77127220	RBFOX3	1.67716e-19	4.68431e-05	0.000849456	1.37314e-19	-2.36258e-05	0.417079	6.86322e-09	1.57342e-05	0.974875	4.10257e-08	2.64445e-05	0.930836	5.28765e-19	7.78464e-05	0.422576
cg26480228	12	48921775	OR8S1	-0.000614594	-6.78213e-05	0.000867842	-0.000460827	-7.47819e-05	0.00173775	-0.00056317	-8.66101e-05	0.000619485	-0.000455934	-7.45805e-05	0.003138	-0.000564829	-8.66599e-05	0.001157
cg22148297	13	99910587		-1.91378e-05	-0.000188619	0.000868274	-5.52251e-06	-3.88257e-05	0.328901	7.79851e-06	-4.87253e-05	0.21434	-4.18595e-06	-4.57186e-05	0.272338	9.50352e-06	-5.65078e-05	0.145934
cg11159299	19	543432	GZMM	-0.000308725	-0.000175246	0.000869254	-0.000136787	-0.000118277	0.0718239	-7.56479e-05	-0.000110372	0.22071	-0.000142299	-0.000129632	0.0589849	-8.55547e-05	-0.000120525	0.191707
cg00136547	6	56507796	DST	0.000215255	0.00018167	0.000887854	6.77675e-05	0.000110221	0.0755078	8.53661e-05	0.000105735	0.101857	7.46016e-05	0.000116746	0.0681181	9.14653e-05	0.000114927	0.0878126
cg12873476	8	142402728		0.00016553	0.000192606	0.000912383	0.000177423	-1.45615e-05	0.0358613	0.000158576	-2.14478e-05	0.108131	0.000176164	-2.36468e-05	0.0334107	0.000157515	-2.94463e-05	0.103274
cg24787929	11	35915447		-0.000213786	-1.14525e-05	0.000917078	-0.000207121	6.23092e-06	0.00118581	-0.000211014	5.39728e-06	0.00401068	-0.000203713	7.34727e-06	0.00153659	-0.000202573	5.73779e-06	0.00669405
cg02650028	21	47418282	COL6A1	5.95514e-05	0.000105804	0.000918716	5.59122e-05	2.6385e-05	0.153142	5.56357e-05	2.96477e-05	0.187389	6.08123e-05	2.1759e-05	0.160806	6.02049e-05	2.28647e-05	0.223319
cg20119532	20	749581	SLC52A3	4.34278e-05	0.000202814	0.000919797	4.42186e-05	8.21535e-05	0.122596	2.72139e-05	8.57127e-05	0.196057	4.48908e-05	9.22847e-05	0.0949856	2.99808e-05	9.8664e-05	0.141155
cg21259253	11	2950092	PHLDA2	1.60925e-05	4.81014e-05	0.000921015	1.45821e-05	5.90535e-06	0.0165037	1.84866e-05	-6.39531e-08	0.00690168	1.54254e-05	-3.86964e-07	0.0136227	1.97487e-05	-8.05341e-06	0.00242347
cg24903893	5	158522515	EBF1	-0.000158245	-3.76347e-06	0.000927418	-0.000150012	-4.38889e-06	0.00260532	-0.000171274	6.20438e-06	0.00191491	-0.000146834	-1.51237e-05	0.00264327	-0.00016904	-5.75613e-06	0.0029029
cg27202075	3	73559509	PDZRN3	4.49069e-05	0.000144937	0.000927657	2.70797e-05	6.59199e-05	0.0759315	3.94551e-05	6.82537e-05	0.0787157	2.54361e-05	5.52253e-05	0.189821	4.1679e-05	5.58194e-05	0.187376
cg02716826	9	33447032		0.000152274	0.000145092	0.000935071	0.000161065	-1.42138e-05	0.0120032	0.000183847	5.73408e-06	0.0109513	0.000160699	-1.97978e-05	0.0121534	0.000179545	7.2247e-06	0.0148008
cg01307684	4	80886143	ANTXR2	-0.000797402	-1.26854e-05	0.000936848	-0.000728052	-4.92703e-05	0.000829312	-0.000576643	-4.88718e-05	0.0173896	-0.000747187	-4.06965e-05	0.00149651	-0.000567365	-4.18409e-05	0.0334928
cg00403874	7	57088851		-0.000400519	-0.000118949	0.000939679	-0.000319614	-9.28683e-05	0.0129934	-0.000261146	-0.000101588	0.0499528	-0.000333063	-0.000102116	0.00943638	-0.000283769	-0.000108159	0.0384882
cg11912948	13	50413150		8.10743e-05	4.54478e-05	0.000952541	6.44775e-05	4.99093e-06	0.0654579	7.6231e-05	2.45967e-06	0.0530723	6.51303e-05	-5.94963e-06	0.0626702	7.75319e-05	-7.37017e-06	0.0425119
cg12231246	17	27346732		1.93781e-06	0.000373402	0.000956411	1.13291e-06	0.000318575	0.00943888	1.26017e-05	0.000293733	0.0248984	-7.61304e-07	0.000299382	0.0262741	9.38894e-06	0.000283543	0.0514684
cg20911986	12	11947968	ETV6	0.000404453	0.00056847	0.000963608	0.00024078	0.000594113	0.00897368	0.00032222	0.000679446	0.00333189	0.000254244	0.000497978	0.0258248	0.000353801	0.000587052	0.0079695
cg12468774	3	49236860	CCDC36	-9.8515e-05	-0.000385532	0.000964364	-0.000130031	-0.000294106	0.00636315	1.28342e-05	-0.000401072	0.00519291	-0.000143059	-0.000200251	0.0411571	-6.77605e-06	-0.000314579	0.0676009
cg23808421	8	11422433		-1.95737e-05	-0.000214999	0.000970614	-1.36182e-05	-0.000176217	0.00525788	-1.06944e-05	-0.000165133	0.0224911	-1.44022e-05	-0.000160831	0.017556	-1.12575e-05	-0.000151401	0.0556504
cg18680977	7	27155039	HOXA3	6.00509e-05	1.43022e-06	0.000973236	5.82494e-05	-1.36532e-05	0.000392547	5.78859e-05	-1.99027e-05	0.000591366	5.85944e-05	-1.45716e-05	0.000405754	5.80955e-05	-2.22349e-05	0.000526418
cg03505638	10	72116005	LRRC20	-0.00014531	-0.000255411	0.0009784	-3.65617e-05	-0.000138608	0.0324235	6.12429e-05	-0.000158185	0.0177799	-4.3173e-05	-0.000154095	0.0223504	5.6479e-05	-0.000169436	0.0184416
cg04267998	2	230734370	TRIP12	0.000123927	1.93047e-05	0.000989477	0.000122798	1.49768e-05	0.00179099	0.000121128	1.33102e-05	0.00773826	0.000128462	2.03758e-05	0.000772907	0.000130222	1.94839e-05	0.00295021
cg06811571	17	21115283	TMEM11	0.000166847	1.11865e-05	0.000991282	0.000170061	-1.43966e-05	0.000614812	0.000177031	-6.51261e-06	0.00267916	0.000166235	-1.73956e-05	0.000803951	0.000175294	-1.03472e-05	0.00295206
cg18219418	15	72563529	PARP6	8.14156e-05	4.97433e-05	0.000997758	7.54966e-05	1.7842e-05	0.038106	5.54559e-05	2.17775e-05	0.13962	7.09932e-05	1.39911e-05	0.0699872	4.97382e-05	1.70307e-05	0.249901
cg21236500	9	139779897	TRAF2	0.000119636	3.69596e-06	0.00100427	0.000121577	-2.41849e-05	0.000212588	0.000109561	-1.56941e-05	0.00632297	0.000124042	-2.29869e-05	0.000237749	0.000113289	-1.27863e-05	0.00682993
cg00795247	12	55182624		-9.31386e-05	-9.58425e-05	0.00100927	-4.82238e-05	-0.000117622	0.000124611	-2.37885e-05	-0.000142759	4.31637e-05	-5.11074e-05	-0.000106973	0.000894813	-2.08637e-05	-0.000135057	0.000374226
cg05214404	4	37455362	C4orf19	1.22469e-05	8.05457e-05	0.00101196	9.42162e-06	2.08037e-05	0.0654872	8.14336e-06	1.96468e-05	0.153207	1.02841e-05	1.63276e-05	0.0991798	9.87205e-06	1.44725e-05	0.194046
cg01426808	8	117487124		-6.53503e-05	-0.000206919	0.00101288	-4.15172e-05	-0.000106275	0.069432	-5.38528e-05	-0.000152502	0.0180501	-4.23027e-05	-0.000178585	0.0126522	-5.23544e-05	-0.000219697	0.0042439
cg24541193	1	169433715	SLC19A2	0.000130708	0.000195818	0.00101564	9.2152e-05	1.96363e-05	0.285706	6.73673e-05	3.10421e-05	0.454218	8.1995e-05	3.1642e-05	0.292541	5.63301e-05	4.81051e-05	0.403598
cg07396047	16	87735077	LOC100129637	-0.000419777	-0.000250376	0.00101772	-0.000299901	-0.000146045	0.0288134	-0.000282253	-0.000169573	0.0393091	-0.000363337	-0.000156979	0.0109619	-0.000381601	-0.000180939	0.0124286
cg23935642	11	1084833	MUC2	0.000187228	5.46521e-05	0.00101838	0.000167496	-1.8074e-05	0.0118722	0.000155886	-1.30759e-05	0.052163	0.00015219	-2.70577e-05	0.0162391	0.000134356	-2.09316e-05	0.0834341
cg19956769	11	125850461	CDON	-0.000294882	-1.45107e-05	0.00101953	-0.000219834	-5.13488e-05	0.00747173	-0.000214825	-5.07416e-05	0.0224356	-0.000222079	-6.29664e-05	0.00591822	-0.00021537	-7.11335e-05	0.0162758
cg23460369	17	79260991	SLC38A10	-7.97015e-05	-0.000136799	0.00102077	4.50026e-05	-8.67979e-05	0.0552028	0.000108508	-9.68214e-05	0.0240708	2.20957e-05	-9.55719e-05	0.0537399	7.26128e-05	-0.000105027	0.0322585
cg17566560	20	35094679	DLGAP4	0.000138779	0.00010435	0.00102416	0.000159679	2.70045e-05	0.0057406	0.000178656	4.37416e-05	0.00351928	0.000160837	6.73278e-06	0.0103514	0.000181348	1.8174e-05	0.00786663
cg21103074	6	31105777		-0.000386328	-0.000112984	0.00103424	-0.000301622	-8.37785e-05	0.0103564	-0.000339214	-8.38396e-05	0.0112036	-0.000327655	-9.7017e-05	0.00451484	-0.00038462	-8.3603e-05	0.00469487
cg08637514	7	150212707	GIMAP7	-2.32674e-05	-0.000172859	0.00103806	-1.31736e-05	-5.91394e-05	0.136078	-1.53125e-05	-5.47074e-05	0.173657	-1.11969e-05	-5.81677e-05	0.206512	-1.2745e-05	-5.35112e-05	0.265323
cg16019005	1	33390854		5.6737e-05	0.000121975	0.00105192	3.03521e-05	4.39653e-05	0.114053	3.80942e-05	3.96291e-05	0.108433	3.24502e-05	4.88954e-05	0.0873211	4.14496e-05	4.2187e-05	0.0833168
cg02596175	7	151574762	PRKAG2	-3.33772e-05	-1.651e-05	0.00105571	-2.91028e-05	1.70975e-06	0.00685	-3.67173e-05	3.34479e-06	0.00147314	-2.72503e-05	6.26059e-07	0.0133073	-3.3202e-05	3.95879e-06	0.00484717
cg17854641	19	51126772	SYT3	-9.84772e-05	-7.80922e-05	0.0010586	-6.4269e-05	-7.77622e-05	0.00495416	-5.98159e-05	-6.40422e-05	0.0376992	-6.47797e-05	-8.18113e-05	0.00505554	-6.00132e-05	-6.73568e-05	0.0394307
cg21782977	18	9136603	ANKRD12	-2.15262e-05	-8.92768e-06	0.00105937	-1.81673e-05	-1.58847e-05	0.00395091	-1.89202e-05	-9.71716e-06	0.0140529	-1.83027e-05	-1.87571e-05	0.00308014	-1.88276e-05	-1.28957e-05	0.0128573
cg00255919	5	131827918	IRF1	-0.000548012	-0.000537479	0.00106006	-0.000401515	-0.000393761	0.0313583	-0.000480248	-0.000418969	0.0261425	-0.000414375	-0.000400658	0.0318099	-0.000493272	-0.0004269	0.0272242
cg07406897	17	27347178		3.44723e-05	0.000167307	0.00106846	3.18408e-05	9.32793e-05	0.0172642	4.64929e-05	8.48886e-05	0.0220177	3.36044e-05	0.000108322	0.0094349	5.24649e-05	0.000101949	0.00909774
cg26687567	3	186501284		-2.08763e-05	-0.000219145	0.00107244	-1.77211e-05	-2.83918e-05	0.112642	-1.7438e-05	-2.42443e-05	0.201923	-1.73921e-05	-2.25454e-05	0.161637	-1.77552e-05	-1.56032e-05	0.26793
cg11484936	3	168060761	EGFEM1P	0.000106101	0.000268013	0.00107594	3.29351e-05	2.22222e-05	0.795345	3.79066e-05	4.13797e-05	0.649119	4.15515e-05	4.3289e-05	0.581734	4.77697e-05	6.63823e-05	0.416997
cg12753787	1	3239712	PRDM16	9.29053e-05	0.000142231	0.00109155	7.87651e-05	6.01974e-05	0.112235	8.62682e-05	7.50514e-05	0.0823794	8.38478e-05	2.45426e-05	0.291301	9.47188e-05	4.22865e-05	0.209592
cg25029035	1	207669003	CR1	-0.000358561	-0.000144507	0.00111123	-0.000241286	-7.43261e-05	0.0568827	-0.000247419	-9.94727e-05	0.0435851	-0.000229857	-6.51294e-05	0.0952835	-0.000230666	-9.13016e-05	0.080863
cg08903389	7	69104289	AUTS2	0.000123528	9.58537e-05	0.00111592	5.20214e-05	2.23354e-05	0.363	2.84827e-05	4.48456e-05	0.286404	5.23587e-05	1.49345e-05	0.461361	2.52975e-05	4.19099e-05	0.367867
cg07348418	1	44903330	RNF220	1.07036e-05	0.000134986	0.00111801	4.6687e-05	0.000107609	0.00512002	1.77345e-05	9.40799e-05	0.043741	4.6137e-05	0.000111957	0.00605593	1.51138e-05	0.00010174	0.0399722
cg02280859	1	1711185	NADK	-5.01147e-05	-0.000256248	0.00112383	-9.02411e-05	-0.000127192	0.0216293	-0.000108495	-0.000152731	0.00973914	-8.83588e-05	-0.000100543	0.0767329	-0.00010363	-0.000131165	0.0351841
cg17667035	10	118569608		-0.000391183	-0.000128457	0.00112911	-0.000206956	-7.66167e-05	0.0815778	-0.000156669	-0.000109563	0.131042	-0.000209998	-8.05541e-05	0.0800129	-0.000164828	-0.000113955	0.128034
cg20151899	20	60511914	CDH4	-0.000877587	-7.12209e-05	0.00114245	-0.00079835	-3.61859e-05	0.0091682	-0.000609374	-3.79277e-05	0.0923648	-0.000802799	-4.03163e-05	0.00882735	-0.00063369	-3.18235e-05	0.0946612
cg14368473	9	123694717		6.67632e-05	8.98652e-05	0.00114331	7.31242e-05	3.09751e-05	0.073288	4.11007e-05	2.92066e-05	0.32606	7.65121e-05	1.79289e-05	0.123978	4.11596e-05	1.60935e-05	0.526172
cg06469345	4	9783246	DRD5	-1.82374e-05	-9.6409e-05	0.00114419	-2.3012e-05	-2.21644e-05	0.0233791	-2.03839e-05	-2.99229e-05	0.0205017	-2.30173e-05	-2.02565e-05	0.0365921	-2.02437e-05	-2.65695e-05	0.0443091
cg09561663	20	2276435	TGM3	0.000140741	0.000139518	0.00114739	0.000105476	4.43422e-05	0.0941119	0.000129669	5.92016e-05	0.0448088	0.000117547	3.55137e-05	0.0992915	0.000147489	5.00731e-05	0.0446892
cg15863827	10	79363895	KCNMA1	-0.00034302	-0.000204027	0.00114884	-0.000230548	-0.000109884	0.0357145	-0.000150473	-0.000107274	0.150454	-0.000232358	-0.000136948	0.0191388	-0.000154613	-0.000123579	0.117517
cg05666287	3	49757470		-0.000410525	-0.000130892	0.0011574	-0.00032434	-8.53796e-05	0.0183844	-0.000404145	-0.000101136	0.0074527	-0.000312208	-0.000101868	0.0169506	-0.000396578	-0.000115683	0.0072943
cg16989132	5	159912687		0.000253218	0.000106437	0.00115867	0.000106964	2.78521e-05	0.291864	9.55798e-05	2.19459e-05	0.467344	0.000125518	5.80617e-06	0.344023	0.000117761	-6.58441e-06	0.468497
cg02221520	4	38859706	TLR6	-3.10825e-05	-0.000363996	0.00116175	-4.98422e-05	-9.76326e-05	0.0868182	-7.90281e-05	-7.38267e-05	0.0488822	-5.21429e-05	-8.18171e-05	0.122552	-8.46123e-05	-4.89271e-05	0.0576746
cg27572120	6	30419551		0.000244824	0.00040996	0.00116705	0.000260276	0.000360104	0.00371145	0.000262633	0.000396809	0.00501845	0.000275967	0.000299754	0.0096125	0.000285485	0.000329646	0.0130786
cg12550496	6	169284344		-0.000196915	-0.000153949	0.00118756	-8.53456e-05	-0.000141957	0.00077046	-5.44319e-05	-0.000130181	0.00912929	-8.92312e-05	-0.000125577	0.00415821	-6.01111e-05	-0.000102099	0.0576386
cg08005208	1	163395211		0.000246938	8.48143e-05	0.00119112	9.80014e-05	6.64636e-05	0.0971001	3.58771e-06	6.68018e-05	0.397069	0.000105334	4.82918e-05	0.173085	1.32242e-05	4.80642e-05	0.627535
cg27129076	3	70339967		-8.6019e-05	-9.83104e-05	0.00119824	-3.57234e-05	-4.49098e-05	0.0188723	-3.46485e-05	-5.28539e-05	0.0146216	-3.37837e-05	-5.4505e-05	0.00813102	-3.04274e-05	-6.46416e-05	0.00557809
cg09566023	4	48970898		0.000231134	0.000142789	0.00120207	0.000143793	4.01082e-05	0.12297	8.62704e-05	5.74938e-05	0.33293	0.000152964	3.24812e-05	0.119244	9.88978e-05	4.51368e-05	0.365313
cg27491557	6	3165885		-0.000316298	-8.29038e-05	0.00120653	-0.000273513	-0.000145018	0.000305388	-0.000335725	-0.000128313	0.000348056	-0.000284145	-0.000122458	0.000731709	-0.000354652	-9.58076e-05	0.000671528
cg09547119	19	52391367	ZNF577	-3.37446e-06	-0.000284888	0.0012082	1.19175e-05	-0.000153533	0.084794	-5.1154e-07	-0.000147776	0.216998	1.27432e-05	-0.000165944	0.0725518	8.97689e-07	-0.000169962	0.159527
cg15663484	20	37679224		4.76274e-05	0.000142662	0.00121182	4.0093e-05	0.000126148	0.00612907	3.71508e-05	0.000150913	0.00607991	4.24655e-05	8.93388e-05	0.0256711	4.14393e-05	0.000109737	0.0294304
cg04060317	12	5603248	NTF3	0.000163239	7.29466e-05	0.00121299	0.000142573	2.15645e-05	0.0567606	0.000108083	1.32817e-05	0.28715	0.000141629	2.99991e-05	0.0433762	0.000106609	2.14721e-05	0.241687
cg18544450	19	14264896	LPHN1	-0.000429233	-7.68889e-05	0.00121486	-0.00036848	-4.12043e-05	0.00772599	-0.000277863	-6.21374e-05	0.0880154	-0.000357885	-4.17312e-05	0.0108412	-0.000269732	-8.35086e-05	0.0891768
cg05609159	2	210187995		7.76202e-05	0.000183203	0.0012176	0.000104591	4.18819e-05	0.123633	0.000102259	3.77565e-05	0.208586	0.000104828	3.17134e-05	0.164592	0.000105255	2.74695e-05	0.249521
cg06174882	1	205430290		0.00013925	0.000208598	0.00123449	9.61076e-05	6.8777e-05	0.244414	6.20665e-05	0.000103502	0.200619	0.000103725	7.83969e-05	0.198389	7.46997e-05	0.000118709	0.143845
cg20619808	17	27313499	SEZ6	2.00556e-05	0.000188109	0.00123571	1.82018e-05	0.0001714	0.00377381	1.97849e-05	0.000176564	0.00644111	1.78919e-05	0.000172295	0.00575359	1.98134e-05	0.000181607	0.00787207
cg00275103	16	87102642		-0.000521362	-0.000303385	0.00123932	-0.000432996	-1.18227e-05	0.0851766	-0.000406425	-2.0438e-05	0.167053	-0.000461165	-2.86528e-05	0.0526475	-0.00045343	-3.72464e-05	0.0967361
cg14157435	2	206628692	NRP2	0.000301618	0.00048817	0.00125755	0.000284978	0.000385149	0.010048	0.000371572	0.00040126	0.00660894	0.00024439	0.000367657	0.0264153	0.000329524	0.000381363	0.0183788
cg07589393	7	26984305		0.000153935	0.000164573	0.00126375	0.000112673	1.28667e-05	0.199231	0.000123229	2.90641e-05	0.169475	0.000114208	-1.81022e-06	0.230182	0.000125082	1.51344e-05	0.212784
cg09766556	8	15096879	SGCZ	0.000108299	0.000199331	0.00126535	3.51843e-05	9.71446e-05	0.188483	7.39652e-05	0.000100005	0.165892	4.24524e-05	0.000116877	0.105594	7.95939e-05	0.000117477	0.108604
cg07392829	21	31964616	KRTAP6-3	0.000125282	4.81817e-05	0.0012665	0.000130081	3.00251e-05	0.00303489	0.000122178	3.00248e-05	0.0148629	0.00012718	3.3828e-05	0.00373152	0.000119918	3.61075e-05	0.0155771
cg26794015	3	48473668	CCDC51	2.86137e-05	9.24054e-05	0.00128094	-8.07371e-07	4.75321e-05	0.190978	-6.41097e-05	5.65594e-05	0.0477496	6.46757e-06	4.6328e-05	0.229175	-5.47366e-05	5.17834e-05	0.103443
cg06115810	1	66797599	PDE4B	-3.64583e-05	-0.000181117	0.00128517	-2.48034e-05	-6.60675e-05	0.112323	-2.29558e-05	-4.59294e-05	0.263487	-2.41121e-05	-0.000105367	0.0625883	-2.22194e-05	-8.55991e-05	0.173324
cg03122674	7	56515752	LOC650226	-0.000261315	-0.000361925	0.00129507	-0.000203381	-0.000266577	0.0177467	-0.000228962	-0.000327576	0.00978252	-0.000208073	-0.000224554	0.0325736	-0.000236045	-0.000282383	0.0199266
cg24281777	3	166162926		-0.000376744	-0.000194587	0.00130024	-0.0002465	-4.76316e-05	0.137891	-0.000194559	-6.77921e-05	0.239646	-0.000239611	-7.72242e-05	0.0978622	-0.000182976	-0.000105823	0.152006
cg21605238	13	39264965	FREM2	7.99613e-05	0.000193851	0.00130099	2.09607e-05	6.97812e-05	0.311182	4.4555e-06	0.00010056	0.148489	1.57809e-05	8.43215e-05	0.228882	-4.74635e-07	0.000118296	0.0950474
cg12061886	14	75746793	FOS	-1.02314e-05	-0.000224542	0.00130478	-1.49508e-06	-0.000155557	0.0468923	5.13269e-06	-0.000148027	0.0830254	-2.35436e-06	-0.00017916	0.0249	4.18141e-06	-0.00017341	0.0509545
cg02872426	6	110736772	DDO	2.38045e-05	8.04796e-05	0.00131013	2.18542e-05	7.95217e-06	0.281887	2.53221e-05	1.56331e-05	0.175721	2.12371e-05	1.12417e-05	0.258059	2.41239e-05	2.13858e-05	0.14295
cg13526248	9	129935471	RALGPS1	0.000192684	0.000324463	0.00132339	0.000132318	0.000179863	0.0496796	0.000172185	0.000160281	0.042959	0.00012838	0.000184567	0.058288	0.000165094	0.000156614	0.0604292
cg05930326	2	3634071		4.38662e-05	1.20013e-05	0.00132725	4.45181e-05	8.25755e-06	0.0025917	4.12724e-05	1.08347e-05	0.0110246	4.60655e-05	7.63602e-06	0.0021642	4.23962e-05	1.03014e-05	0.0112277
cg19524533	11	33848160		0.000130809	0.000148854	0.00134466	7.66094e-05	5.74744e-05	0.114779	4.57111e-05	7.451e-05	0.10312	6.73163e-05	4.64278e-05	0.243672	3.71848e-05	6.13623e-05	0.247343
cg04403850	7	998981		-0.000203508	-0.000183604	0.00135466	-0.00011599	-7.43362e-05	0.166284	-0.000210243	-6.25148e-05	0.124153	-0.000124361	-0.000102299	0.0673285	-0.000230225	-9.26118e-05	0.047288
cg13044052	6	30103699	TRIM40	-0.000329225	-0.000230868	0.00136043	-0.00017839	-0.000157557	0.0475492	-9.65437e-05	-0.000147352	0.198625	-0.000182868	-0.000158997	0.0527953	-9.75877e-05	-0.000141336	0.247383
cg23981124	2	239041785	ESPNL	-0.000195875	-4.83497e-05	0.00136399	-0.000178823	-5.3629e-05	0.00120801	-0.000155061	-5.45062e-05	0.00814079	-0.000187624	-6.6624e-05	0.000343745	-0.00016551	-6.83465e-05	0.00265303
cg11783901	17	47102000	IGF2BP1	0.000110722	0.000117887	0.00136641	9.23384e-05	3.01176e-05	0.150846	7.15281e-05	2.54663e-05	0.36886	9.69563e-05	4.01269e-05	0.101445	7.9825e-05	3.4566e-05	0.264775
cg04078644	3	155458975		8.73946e-05	9.91182e-05	0.00137713	4.00307e-05	2.1923e-05	0.39419	3.46269e-05	1.56611e-05	0.599233	3.4901e-05	1.52487e-05	0.557106	2.83807e-05	6.68379e-06	0.789565
cg19678774	11	6261411	CNGA4	5.25509e-05	0.00017882	0.00139272	4.24454e-05	3.36894e-05	0.380217	4.69853e-05	2.78485e-05	0.52489	2.25472e-05	1.866e-05	0.761939	2.17753e-05	9.57756e-06	0.913119
cg27102691	8	123580497		0.000266976	0.000233085	0.00139465	0.0002382	5.17429e-05	0.0700189	0.000217411	6.46042e-05	0.131923	0.000242097	4.2142e-05	0.080796	0.000222689	5.66683e-05	0.149291
cg14841350	3	118750463	IGSF11	0.000349924	6.08345e-05	0.00139779	0.000250232	-6.68928e-05	0.0108156	0.000222601	-3.49957e-05	0.083599	0.000260944	-5.96291e-05	0.0109423	0.000234639	-2.77385e-05	0.0792464
cg00690554	14	104184575	ZFYVE21	0.000191924	0.000116872	0.00140764	0.000187122	1.79675e-05	0.0146676	0.00020027	4.58314e-05	0.0160848	0.000186928	2.69207e-05	0.014673	0.00019645	4.66552e-05	0.021174
cg23733502	3	577629		-0.000293643	-0.000115826	0.00141281	-0.000270884	-0.000143309	0.00189208	-0.000211531	-0.000185944	0.00864655	-0.000271519	-0.000109756	0.00478658	-0.000212686	-0.000137812	0.0311658
cg02722637	12	4922070	KCNA6	0.000121011	0.000238299	0.00143138	7.83189e-05	5.65576e-05	0.328107	2.44374e-06	3.04705e-05	0.915622	7.63134e-05	3.6191e-05	0.474857	-1.15892e-05	7.40333e-06	0.981055
cg07227671	12	124780924	FAM101A	2.36477e-05	1.53326e-05	0.00145148	1.90808e-05	1.10961e-05	0.0172723	2.07012e-05	1.21132e-05	0.0208023	1.75837e-05	2.10769e-06	0.0502183	1.85231e-05	5.67831e-06	0.0619275
cg07242280	1	8328861		0.000163324	0.000177623	0.0014614	0.000102663	6.48505e-05	0.195807	7.11896e-05	8.43454e-05	0.245736	0.00011843	7.75501e-05	0.121839	8.89406e-05	9.6858e-05	0.168414
cg13630095	9	125137594	PTGS1	2.69174e-05	0.000266972	0.00146821	8.46726e-05	0.000128134	0.105939	0.000105806	0.000147678	0.0753077	4.98578e-05	9.96969e-05	0.314527	5.82195e-05	0.000122749	0.232241
cg08073009	6	30035241	PPP1R11	-0.000218211	-0.000116416	0.00149056	-0.000221843	-0.000149832	0.000482823	-0.000196845	-0.000159532	0.00268008	-0.000203253	-7.17214e-05	0.0134328	-0.000172492	-6.86574e-05	0.0704807
cg07807219	1	163289415		3.14015e-05	0.000169388	0.00149625	3.50723e-05	7.38344e-05	0.0925009	-6.15868e-06	8.32659e-05	0.156184	4.21226e-05	5.55226e-05	0.187309	-8.76948e-07	6.32514e-05	0.412352
cg02124514	5	135528862	LOC389332	2.62856e-05	1.20142e-05	0.00149805	2.49711e-05	4.7439e-06	0.00418762	2.54054e-05	1.93599e-06	0.0123054	2.61086e-05	3.13579e-06	0.00287884	2.66937e-05	4.64241e-07	0.0087055
cg04979876	7	28109361	JAZF1	3.83937e-05	5.60564e-05	0.00150496	2.48075e-05	3.76812e-05	0.047448	-4.50724e-06	4.88832e-05	0.0477274	2.28489e-05	4.08697e-05	0.0465312	-6.87201e-06	5.06281e-05	0.0495493
cg13548144	9	102368273		5.85417e-05	9.36025e-05	0.00151098	2.93092e-05	1.76491e-05	0.340699	1.5566e-05	2.20732e-05	0.41613	2.84434e-05	1.58899e-05	0.417952	1.47771e-05	2.27035e-05	0.444747
cg16976034	7	101870713	CUX1	0.000119808	2.24747e-05	0.00151364	0.000120421	-7.54496e-08	0.00307169	0.000137446	1.0963e-05	0.00127105	0.000121602	-2.43518e-06	0.0027941	0.000140218	8.73572e-06	0.00141335
cg03989567	1	236686012	LGALS8	0.000342589	0.000173051	0.00151538	0.000324188	6.31304e-05	0.0315112	0.000451836	4.35619e-05	0.00925554	0.000345331	3.72189e-05	0.0353201	0.000477657	1.19627e-05	0.009136
cg17858811	3	16642995	DAZL	-6.01605e-05	-0.000154585	0.00151549	-3.18334e-05	-1.07064e-05	0.186227	-4.29152e-05	-3.29756e-05	0.0677	-3.08946e-05	-4.16758e-05	0.152976	-4.10104e-05	-6.87592e-05	0.0583897
cg08943714	6	139470282	HECA	0.000168557	0.000268505	0.00152538	0.000167871	1.29981e-05	0.129055	0.000217367	7.33188e-06	0.0654329	0.000188259	-8.86226e-07	0.0799756	0.000241601	-6.91721e-06	0.0325001
cg23418465	3	126239121		0.000187765	0.000134205	0.0015256	0.000176582	6.81966e-05	0.0371127	0.000262338	0.000103328	0.00239038	0.000174856	7.04228e-05	0.0417751	0.000262725	0.000104249	0.00326034
cg02396891	7	93222734		0.000143219	0.000167277	0.0015361	7.94644e-05	6.63792e-05	0.166427	4.36617e-05	7.30987e-05	0.286061	8.75716e-05	7.39243e-05	0.127365	5.06581e-05	8.21703e-05	0.23194
cg24212517	17	42428168	GRN	2.49266e-05	0.00011342	0.00154445	1.52105e-05	5.69629e-05	0.105304	9.97394e-06	7.56008e-05	0.0726121	1.11021e-05	4.46665e-05	0.286492	5.53295e-06	6.60291e-05	0.191479
cg05865567	11	62572907	NXF1	8.0223e-06	0.000116706	0.00154446	9.26411e-06	1.32897e-05	0.048751	5.51083e-06	7.21748e-06	0.4238	9.11975e-06	1.06914e-05	0.0716412	5.123e-06	6.10571e-06	0.503642
cg14414100	9	19547530	SLC24A2	0.000101657	0.000195041	0.00154644	8.12471e-05	0.000122199	0.0392762	0.000149477	0.000128601	0.0184251	8.40593e-05	9.72133e-05	0.115968	0.00014805	0.000107201	0.0500363
cg16146060	10	11487165		0.000230263	0.000147576	0.0015563	0.000218486	5.01001e-05	0.0569384	0.000143503	4.20731e-05	0.273669	0.000205728	3.82574e-05	0.116255	0.000119746	3.07293e-05	0.461487
cg05372647	1	169767650	C1orf112	-0.000345843	-2.91205e-05	0.00155976	-0.000208184	-7.3518e-05	0.0113846	-0.000275065	-5.17117e-05	0.0112282	-0.000206337	-7.2049e-05	0.0147176	-0.000264013	-5.52884e-05	0.0150759
cg24341770	6	105148882		0.000141049	0.00016808	0.00156215	0.000125637	5.76809e-05	0.0779758	0.00011655	5.19499e-05	0.168546	0.000118963	5.64873e-05	0.105646	0.000110195	5.24088e-05	0.205402
cg08208133	11	113848161	HTR3A	-2.60399e-06	-0.00018701	0.00156373	-1.60323e-05	-7.01051e-05	0.0652267	-1.92332e-05	-7.72363e-05	0.0533917	-1.73829e-05	-7.89423e-05	0.0434744	-2.05101e-05	-8.2374e-05	0.0449547
cg18757155	8	24151472	ADAM28	-1.83191e-05	-0.000254572	0.00156799	-1.64586e-05	-0.000126813	0.0213352	-1.41385e-05	-0.000114222	0.077792	-1.4867e-05	-0.000135129	0.0272527	-1.11072e-05	-0.000129765	0.0871127
cg13846509	8	64376550		4.65065e-05	0.000121205	0.00156869	2.97733e-05	3.70918e-05	0.200754	6.82005e-06	4.43927e-05	0.258024	3.02524e-05	2.90642e-05	0.340223	7.56785e-06	3.7182e-05	0.420779
cg17443668	1	152130772	RPTN	0.000215081	0.00013902	0.00156902	4.2786e-05	5.80298e-05	0.380636	5.31599e-05	6.74352e-05	0.324706	4.98464e-05	4.90446e-05	0.459069	6.48632e-05	5.73736e-05	0.390065
cg08009697	7	104883450	SRPK2	0.000444344	0.0001027	0.00157638	0.000259847	3.96328e-05	0.0931578	0.000211824	5.80102e-05	0.155347	0.0002619	1.28971e-05	0.163938	0.000213807	3.49264e-05	0.270759
cg16702690	19	51686316		-3.28593e-05	-0.000206892	0.00157662	-3.70713e-05	-5.48525e-05	0.0262896	-3.70563e-05	-3.6347e-05	0.0717315	-3.63116e-05	-1.98055e-05	0.0580414	-3.54092e-05	7.64377e-06	0.133796
cg11123440	8	11619852		-0.000846051	-0.000188738	0.00157681	-0.000630477	-0.000206634	0.0192386	-0.00053851	-0.000180373	0.0927954	-0.000638347	-0.000282781	0.0112897	-0.000537157	-0.000259597	0.0651939
cg08202287	2	232259281	B3GNT7	-6.09675e-05	-0.00027073	0.00158497	-2.21119e-05	-0.000129816	0.143919	-4.64999e-05	-0.000143919	0.113648	-3.81106e-05	-0.000144535	0.10324	-7.72372e-05	-0.000162562	0.068062
cg22535089	13	114184462	TMCO3	-0.000106092	-0.000373826	0.00158722	-0.000139197	-0.000122888	0.000474559	-0.000105759	-0.000156177	0.00298356	-0.000135349	-0.00011683	0.00110834	-9.8188e-05	-0.00014297	0.0101285
cg02824888	12	115129011		3.52756e-05	9.43993e-05	0.00159767	3.32135e-05	5.55373e-05	0.00992169	3.43225e-05	4.82366e-05	0.0214662	3.51834e-05	1.98022e-05	0.0141787	3.65234e-05	4.60448e-06	0.0307366
cg15423944	3	105178356	ALCAM	0.000150026	9.99543e-05	0.00159777	9.07676e-05	8.35495e-06	0.18759	8.82699e-05	2.42627e-05	0.195435	0.000102306	1.82367e-05	0.0992966	0.000103034	4.07816e-05	0.08122
cg00674995	13	42708444	DGKH	8.24116e-05	0.00017895	0.00160094	1.95097e-05	5.73941e-05	0.264917	-1.23486e-05	6.04792e-05	0.314823	1.90431e-05	5.17028e-05	0.366612	-1.45421e-05	5.40409e-05	0.420377
cg16391646	7	98519363	TRRAP	-0.000102097	-4.56839e-05	0.0016016	-7.58465e-05	-1.43606e-05	0.0656263	-8.95682e-05	-7.71061e-06	0.0740068	-6.80269e-05	-1.78125e-05	0.0903998	-8.40142e-05	-9.82684e-06	0.0968411
cg06417570	16	31828859		0.000187798	0.00016117	0.00160486	0.000111748	7.88212e-05	0.147737	0.000230102	9.80277e-05	0.0195599	0.00011641	6.12853e-05	0.232558	0.000236084	8.07371e-05	0.0333567
cg03382797	9	135755363		-1.49196e-05	-0.000284007	0.00161489	-8.17284e-06	-0.000129208	0.0712726	-1.08319e-05	-0.000172808	0.0171504	-9.29683e-06	-0.00013294	0.0763666	-1.1997e-05	-0.000174434	0.0233697
cg02184540	6	30022807	ZNRD1-AS1	0.000269359	0.000373579	0.00161506	5.59944e-05	1.85579e-05	0.821348	4.06965e-05	2.35955e-05	0.874833	5.82996e-05	2.06169e-05	0.809336	3.55787e-05	2.40563e-05	0.894856
cg09822697	5	524848	SLC9A3	2.51279e-05	8.20848e-05	0.0016302	2.32289e-05	7.02952e-05	0.00669747	2.2305e-05	6.23561e-05	0.0286491	2.16577e-05	6.44297e-05	0.0183071	2.10249e-05	5.46867e-05	0.0644016
cg04880278	8	11597172	GATA4	-0.000348934	-0.000162526	0.00163273	-0.000228927	-0.000162822	0.0131913	-0.00026333	-0.000207625	0.00478551	-0.000215283	-0.000131552	0.0439362	-0.000242728	-0.000173481	0.0222793
cg00058291	1	228974133		-0.000233469	-0.000286819	0.00163614	-0.00010422	-0.000154736	0.0118375	-8.88884e-05	-0.000169676	0.0144052	-0.00015696	-0.000179708	0.00271574	-0.000157043	-0.000195512	0.0035231
cg12934258	6	159084599	SYTL3	0.00032408	9.02052e-05	0.00164099	0.000324183	-5.17016e-05	0.00159127	0.000351206	-9.64174e-05	0.000996928	0.000338076	-0.000105689	0.000328968	0.000365824	-0.000156038	0.00016557
cg25646029	5	139584772	CYSTM1	-0.000151722	-0.000215085	0.00164155	5.78193e-05	-8.16682e-05	0.156013	7.31896e-05	-9.93251e-05	0.0955452	4.90434e-05	-9.42727e-05	0.127064	6.02228e-05	-0.000109086	0.0947902
cg19542238	7	83278138	SEMA3E	-1.97378e-05	-2.69967e-05	0.00164857	-1.57576e-05	3.51213e-06	0.0383415	-1.85806e-05	3.03131e-06	0.0258432	-1.62583e-05	-4.06799e-06	0.0328169	-1.96306e-05	-4.37637e-06	0.0179509
cg06271561	15	85359854	ALPK3	0.000370016	0.000155525	0.00165486	0.000320174	2.03499e-05	0.0523206	0.000337604	1.82501e-05	0.07542	0.000318462	-3.79696e-05	0.042197	0.000326672	-4.4623e-05	0.0629157
cg11891256	12	101349035	ANO4	0.000312488	1.74938e-05	0.00166537	0.000197463	-8.33046e-06	0.0578423	0.000170915	-8.31114e-06	0.182396	0.000217212	2.11585e-06	0.0373394	0.000204829	1.66387e-07	0.106178
cg26570901	6	30419576		0.000191786	0.000351552	0.00166813	0.000186939	0.000307401	0.00826192	0.000177123	0.000334493	0.0133587	0.000191073	0.000259334	0.0216407	0.000187211	0.000282007	0.033197
cg07021906	16	87866833	SLC7A5	-8.96982e-05	-0.000239097	0.00167771	-6.75825e-05	-0.000134445	0.0435955	-7.08541e-05	-0.000127559	0.0802654	-8.2048e-05	-0.0001053	0.0783864	-8.69947e-05	-0.000104073	0.111242
cg06878108	14	104866636		0.000354603	7.09426e-05	0.00167794	0.000318279	1.44912e-07	0.0192028	0.000273926	-1.57013e-05	0.0819034	0.000338202	-5.58847e-06	0.0102879	0.000290173	-2.09512e-05	0.0580321
cg03466123	2	92162614		-0.000112255	-0.00015105	0.0016863	-7.99885e-05	-0.000190594	0.00131864	-5.04809e-05	-0.000220664	0.00220096	-7.56459e-05	-0.000192359	0.00246031	-4.35244e-05	-0.000223322	0.00434062
cg05702280	9	34988294	DNAJB5	0.000142937	0.000330676	0.00168988	0.000165124	0.000111963	0.113272	0.000121654	0.000221105	0.0232146	0.000163897	7.32501e-05	0.230372	0.00011476	0.000182196	0.0869402
cg08964435	20	32382851		7.83485e-05	7.0852e-05	0.00169008	4.79904e-06	4.38795e-05	0.110654	1.18528e-06	4.66586e-05	0.127732	1.96885e-06	4.05248e-05	0.199664	-8.2132e-07	4.55757e-05	0.181166
cg24361823	19	1112732	SBNO2	-0.000447795	-8.63532e-05	0.00169362	-0.000294657	-7.05463e-05	0.0198729	-0.00024464	-7.27664e-05	0.043715	-0.000336756	-8.36654e-05	0.00676386	-0.000293534	-8.82578e-05	0.0151873
cg09348431	8	144898112	SCRIB	2.41619e-05	9.65869e-05	0.00169574	1.24882e-05	2.89399e-05	0.102589	1.10323e-05	2.40358e-05	0.257453	1.2955e-05	2.9263e-05	0.119469	1.01712e-05	2.42658e-05	0.300586
cg11803184	1	151778902		-0.000162357	-7.67465e-07	0.00170253	-0.000128595	-2.96051e-05	0.00332288	-0.000138014	-2.67671e-05	0.00699599	-0.000131739	-4.4922e-05	0.00078881	-0.000145553	-4.41278e-05	0.0014405
cg14879279	11	68427020		6.62398e-05	2.50954e-05	0.00170392	6.28469e-05	7.06498e-09	0.0285344	6.30146e-05	4.69358e-06	0.0473749	6.12695e-05	-5.37542e-06	0.0273035	6.06607e-05	3.2875e-07	0.0794794
cg26038582	1	42384390	HIVEP3	4.76784e-05	0.000288661	0.00171035	8.03097e-05	8.30041e-05	0.310352	4.06154e-05	5.74651e-05	0.670183	9.44551e-05	3.30471e-05	0.559735	5.90894e-05	9.80478e-06	0.874319
cg13537237	2	241908681		8.61597e-05	6.73827e-05	0.00172677	8.17123e-05	-2.15651e-06	0.053436	0.000109051	-5.82043e-06	0.0125249	7.96646e-05	-7.91103e-06	0.052156	0.000104642	-1.01824e-05	0.0166175
cg26438105	18	5892119	TMEM200C	-0.000292121	-0.000257958	0.00172961	-0.000237331	-0.000345847	0.000513832	-0.000257902	-0.000405008	0.000233964	-0.000220969	-0.000353487	0.000998857	-0.000243031	-0.000404194	0.000640352
cg20372821	17	40337892	HCRT	4.31968e-05	9.43495e-05	0.00174145	4.17363e-05	2.78024e-05	0.0549823	3.63946e-05	3.75797e-05	0.0730887	4.18601e-05	1.34737e-05	0.119247	3.8673e-05	2.71793e-05	0.124865
cg10273420	10	43953760	ZNF487	-4.38029e-05	-0.000299682	0.00175294	2.44147e-05	-6.79111e-05	0.0648053	4.37031e-05	-5.40828e-05	0.183903	2.01333e-05	-9.31084e-05	0.0112384	4.05611e-05	-7.6837e-05	0.0619715
cg13099261	12	120716675		-0.000230842	-6.12536e-05	0.00176474	-0.000139184	-5.03167e-05	0.0103413	-0.000148261	-3.83015e-05	0.033974	-0.000134461	-6.8255e-05	0.00430003	-0.00014131	-5.4302e-05	0.0220982
cg16692732	4	99578720	TSPAN5	-1.22655e-05	-0.000326644	0.00177455	-1.96726e-06	-0.000311282	0.010516	-4.48976e-06	-0.000376505	0.00273942	-5.07347e-07	-0.00034168	0.00832994	-2.02757e-06	-0.000404248	0.00300432
cg20102639	4	123610150		0.000188777	0.000144424	0.00177599	0.000164923	6.77995e-05	0.0582061	0.000148855	8.59444e-05	0.0715459	0.000169591	7.68911e-05	0.0462201	0.000155802	0.000101234	0.047663
cg17897626	19	57155294		0.000382151	2.57017e-05	0.00177825	0.00036772	3.04494e-05	0.00349099	0.000337488	1.55413e-06	0.028937	0.00035871	1.41069e-05	0.00614832	0.000320068	-2.51385e-05	0.0390793
cg15810415	4	111397134	ENPEP	-0.000555883	-7.6574e-05	0.00178016	-0.000380484	-7.79618e-05	0.031729	-0.000382668	-9.57239e-05	0.0409002	-0.000410336	-5.63214e-05	0.036773	-0.000418796	-6.92753e-05	0.0530361
cg21590967	2	120517099	PTPN4	-7.46413e-06	-4.17514e-06	0.00178253	-6.88349e-06	-3.25962e-06	0.00658704	-6.75611e-06	-3.49196e-06	0.0207982	-6.88258e-06	-7.54172e-06	0.0043077	-6.62429e-06	-7.61149e-06	0.0172596
cg13372927	11	111896293	DLAT	2.4258e-05	2.94805e-05	0.00178301	1.4048e-05	2.70618e-05	0.0252003	2.28492e-05	2.40655e-05	0.0163345	1.51325e-05	2.38479e-05	0.0436008	2.32346e-05	2.24073e-05	0.0233678
cg14171882	7	48019441	HUS1	-0.000136368	-1.70839e-05	0.0017831	-0.000134833	4.69818e-06	0.00221302	-0.000152381	4.28748e-05	0.00130109	-0.000129109	-4.32813e-05	0.00276139	-0.000144079	-2.0941e-06	0.00446953
cg18976418	14	39735496	CTAGE5	-4.59799e-05	-0.000107165	0.00178839	-3.52326e-05	2.29699e-05	0.0266387	-3.67219e-05	3.46359e-06	0.0503416	-3.46759e-05	1.81034e-05	0.031693	-3.51539e-05	8.46231e-06	0.0648211
cg25673598	17	19207476	EPN2	-0.000360736	-0.000257438	0.00180089	-0.000197688	-8.42326e-05	0.109686	-0.000118139	-0.000115958	0.12655	-0.000267984	-9.11719e-05	0.0435035	-0.000199768	-0.000132865	0.048922
cg10917910	12	95541112	FGD6	0.000178463	0.000148406	0.00180478	2.5298e-05	4.05529e-05	0.631734	-3.06501e-06	7.49311e-05	0.363602	2.11919e-05	4.06481e-05	0.677051	-7.43391e-06	6.99001e-05	0.456824
cg24239225	4	1659016	FAM53A	2.68478e-05	7.51351e-05	0.00181204	1.11506e-05	4.02191e-05	0.107604	-8.88636e-06	4.49947e-05	0.0985389	1.97004e-05	3.08638e-05	0.237327	1.36382e-06	3.45889e-05	0.319922
cg07597706	17	55963458	CUEDC1	8.06585e-05	4.09357e-05	0.00181206	8.47044e-05	5.08112e-06	0.00830172	8.0173e-05	7.85999e-06	0.0298897	8.66882e-05	-3.47242e-06	0.00778553	8.24454e-05	-4.67768e-06	0.03066
cg25807274	6	40378493	LRFN2	0.0001415	0.000136824	0.00181477	9.5251e-05	-4.31333e-06	0.278075	9.61783e-05	3.01097e-05	0.224876	9.85253e-05	-4.72077e-06	0.246123	9.12792e-05	2.93588e-05	0.261236
cg12074655	7	75070884	POM121C	-0.000111642	-0.000187099	0.00182056	-4.90728e-05	-0.000156389	0.0179112	-6.03931e-05	-0.000151773	0.0376814	-1.96002e-05	-0.000158538	0.0320341	-1.64824e-05	-0.000154098	0.0677296
cg00025795	17	77983156	TBC1D16	0.000334564	2.70963e-05	0.00182099	0.000355882	9.05919e-06	0.00304757	0.000241939	7.21753e-06	0.115776	0.000343981	4.99123e-06	0.00544989	0.000217973	1.99439e-06	0.204245
cg12795947	8	83290563		-0.00027632	-0.00015446	0.00182119	-0.000117932	-0.000141623	0.0441275	-0.000101107	-0.000190169	0.0205537	-0.000103598	-0.000134961	0.0825868	-8.01569e-05	-0.000191501	0.0370213
cg22120095	3	50488020	CACNA2D2	1.10969e-05	0.000270106	0.00182846	3.07669e-05	6.6778e-05	0.548301	4.29734e-05	9.4872e-05	0.364029	2.83378e-05	6.39362e-05	0.607102	4.20655e-05	0.000100332	0.369252
cg07126216	12	108426797		0.000212503	6.40965e-05	0.00183183	0.000173912	4.97147e-05	0.0151771	0.000131775	6.43594e-05	0.0804541	0.000175876	5.23127e-05	0.014342	0.000130654	7.3133e-05	0.0744916
cg18320356	12	10103812		-2.51432e-05	-0.000280258	0.00183549	-1.79566e-05	-7.4228e-05	0.129817	-8.39752e-06	-9.42221e-05	0.254938	-2.06166e-05	-9.28601e-05	0.0637055	-1.12897e-05	-0.000103795	0.187878
cg08840913	2	24139933	ATAD2B	-0.000125543	-0.000231554	0.00183759	-0.00010569	-8.62549e-05	0.10967	-7.03693e-05	-9.48691e-05	0.163643	-0.00010846	-0.000110306	0.0541985	-7.168e-05	-0.000123686	0.0772533
cg21954542	17	78113146	EIF4A3	0.00016369	0.000143328	0.00184161	0.000168978	3.75229e-05	0.0390896	0.000206143	4.83232e-05	0.018919	0.000166624	4.31707e-06	0.0990464	0.000203285	7.78508e-06	0.0616874
cg13652169	22	17489112	GAB4	7.10754e-05	4.08833e-05	0.00184233	6.64695e-05	2.71532e-05	0.0050384	6.82567e-05	3.10671e-05	0.00895724	6.90309e-05	3.65461e-05	0.00208861	7.08803e-05	3.98775e-05	0.00449187
cg10558598	1	16950871	CROCCP2	-6.75906e-05	-0.000131099	0.00184453	4.39522e-06	-9.50443e-05	0.00872847	1.13603e-05	-0.000101868	0.00924988	-6.83449e-06	-9.32457e-05	0.0157551	-7.44813e-06	-0.000101343	0.0160772
cg05337441	2	21266568	APOB	2.40333e-05	0.000252474	0.00184554	2.02985e-05	0.000158946	0.0374634	3.11242e-05	0.000162022	0.020143	2.34448e-05	0.000113756	0.090036	3.55013e-05	0.000111578	0.0405073
cg14086691	19	58836132		3.13452e-06	0.000170098	0.00184593	-3.36292e-07	2.93157e-05	0.552558	9.06768e-06	3.55162e-05	0.419695	5.80139e-06	2.42976e-05	0.649581	1.96611e-05	2.74528e-05	0.522106
cg15625895	10	75566215	NDST2	-0.000143763	-9.70133e-05	0.00185512	-0.000138172	-1.51021e-05	0.0712659	-0.00014964	-3.66529e-06	0.126061	-0.000142976	-2.40107e-05	0.0410526	-0.000155883	-1.06486e-05	0.0870438
cg16666745	5	153753045	GALNT10	0.000208848	0.00022286	0.00186157	0.000140859	3.93325e-05	0.148341	0.000108052	7.66362e-05	0.155261	0.000145703	8.03865e-06	0.233328	0.000115649	4.16205e-05	0.312163
cg07593390	3	136714183	IL20RB	0.000139694	0.00022199	0.00186262	0.000113686	-3.14159e-06	0.527599	4.66338e-05	2.71836e-05	0.751615	0.000116165	-1.95927e-05	0.418272	6.08634e-05	1.45039e-05	0.796916
cg00393263	1	228336474		9.17753e-05	8.89283e-05	0.001869	0.000150009	2.48344e-05	0.000453559	0.000164974	2.7083e-05	0.000537265	0.000146772	2.23506e-05	0.000946853	0.000162047	2.54292e-05	0.00103769
cg26910132	1	18396374		0.000238149	0.000117	0.00187245	0.000113862	4.98809e-05	0.22269	8.09539e-05	4.61315e-05	0.434965	0.00011035	5.93876e-05	0.201406	7.5423e-05	4.74983e-05	0.473249
cg13100753	1	198510253	ATP6V1G3	0.000163647	9.29707e-05	0.00187912	7.17536e-05	-2.77265e-05	0.186113	7.3639e-05	-2.09271e-05	0.275046	7.58701e-05	-2.48999e-05	0.177333	7.64625e-05	-2.00467e-05	0.266083
cg14472062	9	120310684		0.000210965	0.00010358	0.00188595	0.000215845	7.4537e-05	0.00459926	0.000173203	7.40185e-05	0.0388303	0.000217054	8.69098e-05	0.00355533	0.000169833	8.19096e-05	0.0405003
cg18025430	11	60048004	MS4A4A	-3.18624e-05	-0.00019215	0.00188717	-2.85021e-05	-6.94703e-05	0.0703291	-1.7578e-05	-0.000120255	0.130483	-2.74865e-05	-8.28544e-05	0.0684926	-1.51492e-05	-0.0001319	0.146487
cg22493078	5	34008444	AMACR	-4.89587e-05	-0.000176003	0.00189112	-1.48284e-05	-6.68542e-05	0.362347	-1.07527e-05	-7.41262e-05	0.467815	-1.47144e-05	-8.26658e-05	0.297044	-1.02129e-05	-9.0777e-05	0.399256
cg27400216	18	56702913	OACYLP	0.000101627	0.000173709	0.00189432	7.38881e-05	6.76639e-05	0.102179	0.000100259	6.78171e-05	0.0936241	6.88053e-05	5.4299e-05	0.216707	9.38402e-05	5.48434e-05	0.19056
cg15008743	19	53142106	ZNF83	-2.67901e-05	-0.00029247	0.00189683	-2.94601e-05	-3.60431e-05	0.282781	-3.77516e-05	-2.4914e-05	0.247036	-2.52784e-05	-5.89968e-05	0.279262	-3.3796e-05	-3.27697e-05	0.305656
cg16196812	10	120355139	PRLHR	2.29349e-05	0.000149083	0.00189782	2.84397e-05	0.000156845	0.000352641	3.09451e-05	0.000173873	0.000315103	3.02064e-05	0.000122889	0.00299873	3.39082e-05	0.000148098	0.0015169
cg01340542	1	65468273		2.25095e-05	2.52548e-06	0.00189801	2.02726e-05	1.87352e-06	0.00854804	2.20792e-05	4.62864e-06	0.00871933	1.92924e-05	-5.49582e-06	0.0105048	2.01234e-05	-1.57582e-06	0.0251404
cg25806655	19	4543498	SEMA6B	-0.000267949	-0.000161021	0.00190086	-0.000211889	-9.08242e-05	0.00342912	-0.000179348	-0.00010713	0.0142205	-0.000220531	-6.21687e-05	0.00719762	-0.000189664	-6.74943e-05	0.0395963
cg04387059	6	31698722		-0.000156012	-0.000155229	0.0019118	-8.18611e-06	-5.18472e-05	0.41434	-7.36693e-05	-4.72099e-05	0.368506	2.17458e-05	-7.36243e-05	0.178429	-2.99644e-05	-7.19043e-05	0.239638
cg02486325	7	156917534		5.31404e-05	6.97055e-05	0.00191217	4.92918e-05	5.15593e-05	0.0152846	4.03964e-05	7.0609e-05	0.00991972	4.82071e-05	4.42566e-05	0.0360165	3.7172e-05	6.34551e-05	0.0307613
cg22874858	2	178937882	PDE11A	-9.9571e-05	-3.19633e-05	0.00192106	-8.9922e-05	-2.81898e-05	0.00778989	-0.000102582	-3.99347e-05	0.00482829	-9.08029e-05	-4.3924e-05	0.00458149	-0.000103166	-5.29214e-05	0.00342366
cg21934552	13	27936559		7.85655e-06	0.000190932	0.00192317	4.0257e-06	-7.03013e-06	0.647539	4.82261e-06	-6.79032e-06	0.632196	4.20328e-06	-1.04959e-05	0.568573	4.65759e-06	-9.85835e-06	0.601642
cg23323468	2	228513073		5.43147e-05	6.18657e-05	0.00192942	6.38091e-05	2.42838e-05	0.0174224	4.93512e-05	2.66056e-05	0.0712015	6.24989e-05	1.61653e-05	0.0448318	4.6544e-05	1.79559e-05	0.177525
cg08876403	3	189839082	LEPREL1	-8.04587e-05	-7.41924e-05	0.0019321	-5.13937e-05	-7.04477e-05	0.011112	-4.83071e-05	-6.07594e-05	0.0537925	-5.33729e-05	-8.16418e-05	0.00569683	-5.01059e-05	-6.93657e-05	0.0391274
cg08288223	11	70563131	SHANK2	0.000165653	9.0168e-05	0.00194397	0.000176955	3.93516e-05	0.0022514	0.000163959	-1.65445e-06	0.022477	0.000176036	1.97325e-06	0.0039283	0.000163865	-4.17475e-05	0.0166056
cg04497820	5	158086454		0.000105513	0.00156719	0.0019575	3.67706e-05	0.00171218	0.004823	5.50357e-05	0.00174085	0.00895295	5.35806e-05	0.00152801	0.0219125	9.36906e-05	0.00152763	0.036765
cg08501815	12	2903984	FKBP4	1.01224e-05	9.17474e-06	0.00196813	9.42283e-06	4.97891e-06	0.00876462	1.1697e-05	1.89588e-06	0.00428002	9.51874e-06	1.88971e-06	0.0118962	1.1883e-05	2.94897e-07	0.0045702
cg18335931	19	18229242	MAST3	4.66215e-05	0.000112668	0.00196921	3.37813e-05	4.24435e-05	0.0539405	3.68702e-05	3.04788e-05	0.0805493	3.62779e-05	-1.11071e-05	0.066532	4.01169e-05	-2.40322e-05	0.0619582
cg21606866	1	43735174	TMEM125	0.000144758	0.00021136	0.00197606	8.8225e-05	0.000100549	0.100116	8.09757e-05	8.23554e-05	0.251922	9.65587e-05	9.39612e-05	0.132496	8.85523e-05	7.16267e-05	0.329218
cg23019286	1	227728774		-0.000117636	-0.000191958	0.00198266	8.18796e-05	-9.76176e-05	0.101232	0.000109569	-9.43407e-05	0.131881	7.51109e-05	-0.000109135	0.0852919	0.00010432	-0.000108418	0.105519
cg00841868	12	37937608		-0.000288373	-4.26263e-05	0.00198301	-0.00019901	-7.68038e-05	0.0123123	-0.000188996	-0.000100762	0.0189302	-0.000194183	-5.27894e-05	0.0294237	-0.00017814	-7.03986e-05	0.0613609
cg00626843	15	56536071	RFX7	1.27987e-05	2.16142e-06	0.00198947	1.35713e-05	-2.99464e-06	0.000964103	1.11878e-05	-6.6587e-06	0.016698	1.33727e-05	-8.37367e-06	0.000727141	1.06153e-05	-1.19297e-05	0.0152771
cg10186456	16	2892912	PRSS30P	-0.000218814	-0.000147277	0.00200047	-0.000120889	-0.000148501	0.0134166	-0.000170031	-0.00017421	0.00438198	-0.000142656	-0.000152141	0.0113813	-0.000197008	-0.000183629	0.0028813
cg13481359	2	73520043	EGR4	4.13811e-06	0.000211486	0.0020092	9.51917e-06	0.000150921	0.0230621	1.78066e-05	0.000133086	0.0283205	9.41217e-06	0.00010266	0.150247	1.75517e-05	8.37529e-05	0.128523
cg18814314	8	145518788	HSF1	-0.000240275	-5.14596e-05	0.00201122	-0.000200779	-0.00010844	0.0006775	-0.000184236	-9.66798e-05	0.00665498	-0.000215324	-0.000133854	0.000126672	-0.000204845	-0.000119744	0.00164655
cg13537940	17	78383652	LOC100294362	-0.000371632	-0.000101281	0.00201869	-0.000199598	-3.93186e-05	0.100021	-0.000216899	-4.51189e-05	0.104541	-0.000205574	-3.80027e-05	0.0945963	-0.000223721	-4.94516e-05	0.0898735
cg18067520	6	107114594	QRSL1	-0.000159389	-0.000202917	0.00201948	-0.000147805	-8.07752e-05	0.0675153	-0.000122866	-8.94018e-05	0.128381	-0.000168675	-0.000126005	0.0117549	-0.000147194	-0.000145747	0.0197236
cg26680127	16	46783018	MYLK3	2.58044e-05	3.04438e-06	0.00202748	2.07055e-05	4.59472e-06	0.011463	1.73327e-05	2.49024e-06	0.0917343	2.15333e-05	3.57988e-06	0.00905064	1.84816e-05	1.86103e-06	0.0715682
cg11299964	9	128469783	MAPKAP1	7.36242e-05	0.000129136	0.00203014	7.23024e-05	5.97696e-05	0.0360116	7.20294e-05	4.81807e-05	0.0894979	7.69877e-05	3.08202e-05	0.0618698	7.5603e-05	2.6635e-05	0.125215
cg09737421	16	7855622		-0.000487176	-0.000145365	0.00203458	-0.000320411	-0.000110573	0.0471068	-0.000265475	-0.000165279	0.0596825	-0.000323441	-0.000102185	0.0579228	-0.000273213	-0.000161711	0.0713502
cg11734588	19	49436260	DHDH	-0.000415458	-7.87613e-05	0.00203629	-0.00046035	-2.09237e-05	0.00398865	-0.000344952	-2.51791e-06	0.102375	-0.000484832	-4.22019e-05	0.00158018	-0.00036835	-1.93779e-05	0.0625624
cg11269599	19	52391304	ZNF577	-1.02635e-05	-0.000147039	0.00203644	-4.08227e-06	-9.19028e-05	0.00955606	1.03594e-06	-8.69098e-05	0.0338994	-3.54247e-06	-8.71957e-05	0.0228731	9.48129e-07	-8.37368e-05	0.0603336
cg16264466	5	138939943	UBE2D2	-0.000372052	-3.77205e-05	0.0020369	-0.000258947	-1.94338e-05	0.0428715	-0.000259782	-2.74208e-05	0.0655248	-0.000270893	-1.62781e-05	0.0385404	-0.000274191	-2.47149e-05	0.0597943
cg15788059	22	26961237	TPST2	-9.21016e-05	-1.81521e-05	0.0020382	-8.20359e-05	-1.34545e-05	0.00407764	-7.12741e-05	-1.05608e-05	0.0373854	-8.44257e-05	-7.81655e-06	0.00471728	-7.45406e-05	-6.82306e-06	0.0370408
cg08726999	12	121441714	C12orf43	-0.000109488	-0.000120202	0.00204621	-8.46617e-05	-5.54657e-05	0.0761285	-8.57672e-05	-6.30404e-05	0.07672	-8.59393e-05	-4.86789e-05	0.121699	-7.36762e-05	-5.54893e-05	0.161263
cg01807735	11	115861018		-0.000448965	-7.06838e-05	0.00204726	-0.000362835	-0.000110097	0.0046267	-0.000347369	-0.000159751	0.00371756	-0.000345803	-9.40039e-05	0.0114176	-0.000316432	-0.000140566	0.0137166
cg16905306	3	52574451	SMIM4	8.08192e-05	0.000174003	0.00204926	-3.5666e-05	6.25517e-05	0.184241	-8.74107e-05	4.24266e-05	0.308844	-2.78723e-05	7.24267e-05	0.148719	-7.36408e-05	4.96244e-05	0.312981
cg26849265	17	8191877		-1.37349e-05	-0.000118269	0.00205418	-1.2047e-05	-1.14191e-05	0.0302898	-1.09357e-05	-7.18844e-06	0.129074	-1.16621e-05	-9.44635e-06	0.0519511	-1.03754e-05	-4.16172e-06	0.208737
cg20981000	13	25791388		-0.000139645	-0.000113157	0.00206934	-0.000129153	-0.000101002	0.00657444	-0.000156241	-7.88413e-05	0.00623618	-0.000125552	-0.000124401	0.00576773	-0.000150551	-0.000102078	0.0069195
cg21330071	3	128779277	GP9	-0.000152293	-0.000125126	0.00207797	-3.27781e-05	-4.36359e-05	0.370121	7.05119e-05	-4.25692e-05	0.302726	-3.55009e-05	-4.60352e-05	0.35717	6.89577e-05	-4.2858e-05	0.331646
cg25692139	17	79258813	SLC38A10	-3.14187e-05	-0.00022799	0.00209086	-3.10568e-05	-0.000147187	0.0199378	-3.34581e-05	-0.000165387	0.0171435	-3.57441e-05	-0.000137878	0.0294714	-4.16574e-05	-0.000168654	0.0147135
cg07420261	16	54155492		0.000155069	3.95823e-05	0.00209161	0.000139083	1.6392e-05	0.0378951	0.000127824	1.5149e-05	0.105423	0.000140708	7.11462e-06	0.0684738	0.000130752	3.0667e-06	0.184949
cg11854791	19	3761509		-2.13846e-05	-3.61144e-05	0.00209381	-1.78234e-05	-3.54301e-05	0.00926184	-2.01575e-05	-3.7032e-05	0.0100267	-1.92167e-05	-3.64268e-05	0.00678809	-2.18992e-05	-3.89295e-05	0.00663891
cg00093433	16	85981310		-0.000132378	-0.000149117	0.00210605	-0.000105344	-7.06903e-05	0.0508542	-8.55861e-05	-0.000107044	0.0478293	-0.000107444	-8.72914e-05	0.0338267	-8.97853e-05	-0.000126524	0.028389
cg09326324	1	161123937	UFC1	9.91637e-06	6.43637e-05	0.00211393	3.59378e-06	1.10146e-05	0.177486	4.56992e-06	8.14307e-06	0.271898	3.43866e-06	8.47353e-06	0.311358	4.46331e-06	6.13673e-06	0.377912
cg19435720	7	78236584	MAGI2	-0.000294198	-0.000229975	0.00212135	-0.000174585	-0.000187078	0.030916	-0.000159053	-0.000245053	0.01606	-0.000181663	-0.000139816	0.0922003	-0.000167179	-0.000194597	0.0647167
cg15737123	6	33091567	HLA-DPB2	0.000314096	0.000225626	0.00212477	0.000263166	0.000106255	0.0483181	0.000240389	4.97596e-05	0.218943	0.000268339	8.174e-05	0.0719523	0.000238744	3.57696e-05	0.262688
cg18390025	10	103986736	ELOVL3	-5.77172e-05	-0.00036651	0.00212735	-7.0021e-05	-0.000172754	0.00692492	-5.25195e-05	-0.000202063	0.0135332	-7.39638e-05	-0.000124253	0.0273535	-5.80143e-05	-0.000140581	0.072609
cg01266375	4	129643491		0.00022799	0.000146348	0.00213157	0.000128041	2.40851e-05	0.257977	0.000152558	6.24948e-06	0.26849	0.000118825	5.5584e-05	0.204858	0.000140897	2.93377e-05	0.270206
cg23022053	14	52733243	PTGDR	-0.000773099	-0.00144887	0.00213256	-0.000652017	-5.5719e-05	0.254189	-0.000597298	-0.000199351	0.0710202	-0.000669202	-0.00145383	0.0151137	-0.000659688	-0.00106439	0.0713224
cg07518353	19	11514702	RGL3	-0.000442627	-2.83316e-05	0.00215144	-0.000237622	-2.87452e-05	0.0645683	-0.000241165	-1.45038e-05	0.127805	-0.000243824	-6.55466e-05	0.0278028	-0.000251622	-4.98372e-05	0.0652842
cg08188993	8	65489554	LOC401463	-2.93595e-05	-8.18933e-05	0.00215438	-1.44211e-05	-2.10341e-05	0.247307	-1.81297e-05	-2.18939e-05	0.198885	-1.52234e-05	-2.83453e-05	0.176537	-1.85352e-05	-2.75463e-05	0.16622
cg12283362	19	5709149	LONP1	-0.000242296	-0.000123032	0.0021582	-0.000220883	-0.000120335	0.0051656	-0.000165574	-9.69187e-05	0.0621814	-0.00022604	-0.000126827	0.00499698	-0.000166873	-0.000105613	0.0572345
cg02689863	13	95357832		-1.74463e-05	-0.000107859	0.00216288	-1.25201e-05	-0.000104961	0.00465773	-1.53564e-05	-9.22247e-05	0.0179569	-1.36822e-05	-0.000107818	0.0047623	-1.68784e-05	-9.85216e-05	0.0137019
cg01184282	7	141617618	OR9A4	0.000140623	0.000160388	0.00216705	0.000102271	7.06547e-05	0.13847	9.83471e-05	9.02802e-05	0.124353	0.000100618	7.12362e-05	0.158464	0.000101237	8.72118e-05	0.151738
cg24472477	1	203185362	CHIT1	1.67299e-05	0.000117658	0.00216798	2.51897e-06	8.02459e-05	0.115156	5.64479e-06	8.08131e-05	0.126762	3.03847e-06	6.95588e-05	0.226878	7.21997e-06	6.952e-05	0.216923
cg19090128	3	123361218	MYLK	0.000127795	9.21944e-05	0.00217791	4.65746e-05	6.26495e-05	0.10099	-2.30393e-05	7.25274e-05	0.109436	5.06115e-05	5.02047e-05	0.216797	-1.94369e-05	6.29075e-05	0.229662
cg04544196	8	52807648	PCMTD1	-3.69799e-05	-0.000203914	0.00219576	-9.14858e-06	2.29623e-05	0.700438	-1.05106e-05	2.27214e-05	0.712887	-1.02649e-05	1.91324e-05	0.719501	-1.17984e-05	2.1098e-05	0.709846
cg12127290	12	21531643		0.00023534	3.95168e-05	0.0021974	0.000171184	-2.21357e-05	0.0407658	0.00011782	-7.1166e-06	0.339024	0.000173237	-4.12851e-05	0.0250193	0.000119193	-2.54833e-05	0.255096
cg11123751	6	91378657		0.000152851	7.91909e-05	0.00220088	5.23112e-05	-3.38149e-06	0.593139	1.58004e-05	-4.81621e-06	0.932315	5.75548e-05	-4.40466e-06	0.528517	2.41977e-05	-5.59706e-06	0.878794
cg26386189	11	1706902		0.000102032	0.000151723	0.00220514	0.000158221	7.28022e-05	0.0427791	0.000172339	7.68079e-05	0.0502333	0.000138289	5.60166e-05	0.126727	0.000140605	6.78299e-05	0.127608
cg24605046	6	33245895	B3GALT4	-1.26435e-05	-0.000205875	0.00221167	-3.64213e-06	-0.000101851	0.171222	-4.61039e-05	-0.0001208	0.0304462	-9.09468e-06	-0.000119946	0.0958642	-5.37005e-05	-0.000126038	0.0232429
cg07377422	19	46318633	RSPH6A	-3.32332e-05	-4.47174e-05	0.00221537	-3.71369e-05	-1.04138e-05	0.00964454	-3.21505e-05	-1.49509e-05	0.0423308	-3.53334e-05	-5.80207e-06	0.0204986	-2.87998e-05	-7.09516e-06	0.117382
cg11409361	17	1041006	ABR	-0.000246523	-0.000167653	0.00221884	-0.000186881	-0.000106408	0.0423916	-0.000174854	-0.000139318	0.0432024	-0.00017932	-0.000112743	0.0479755	-0.00017363	-0.000146289	0.0459429
cg03887471	7	77168021	PTPN12	-4.0389e-06	-0.000126865	0.00221947	-5.10706e-06	-7.13994e-05	0.0375986	-8.32414e-06	-7.75536e-05	0.0290459	-4.2157e-06	-6.5222e-05	0.0891905	-7.44312e-06	-7.16483e-05	0.067929
cg05838155	17	37557276	FBXL20	2.32542e-05	0.000157906	0.00222645	1.67243e-05	-3.42742e-07	0.448134	2.37815e-05	-7.55174e-06	0.208693	1.55197e-05	-1.30925e-06	0.493706	2.30076e-05	-7.60201e-06	0.236392
cg22022716	8	26276541		-0.000131035	-0.000327339	0.00223171	-0.00010116	-0.000121064	0.0287017	-7.5297e-05	-0.000118335	0.0736613	-0.000102521	-0.000136016	0.0190649	-8.05869e-05	-0.000118868	0.0865486
cg25343388	7	5535641		-0.000265795	-0.000199502	0.00224539	-0.000235295	-0.000101701	0.0247169	-0.000140385	-0.000118405	0.0556802	-0.000246372	-0.000122396	0.011872	-0.000148731	-0.000139436	0.0312077
cg14299800	9	132564053	TOR1B	-0.000175078	-9.40079e-05	0.00224779	-3.69287e-05	-6.97381e-05	0.0621103	-8.76103e-05	-6.06045e-05	0.121821	-2.30832e-05	-8.58727e-05	0.0243696	-6.84729e-05	-7.8768e-05	0.0559718
cg16719560	2	85811421	VAMP5	-2.45896e-05	-0.000226702	0.00225123	-2.98802e-05	-0.000136663	0.0245826	-3.83714e-05	-8.46356e-05	0.111189	-2.57724e-05	-0.000171315	0.0116315	-3.20373e-05	-0.000104221	0.118679
cg00355235	10	118505046		7.24414e-05	0.000153509	0.00225585	7.26215e-05	3.20658e-05	0.177277	3.37582e-05	4.27007e-05	0.389197	7.31141e-05	1.98387e-05	0.264398	3.27118e-05	3.05943e-05	0.573803
cg17753356	2	60711641	BCL11A	-1.92985e-05	-8.22703e-05	0.00226451	-1.34395e-05	-7.84481e-08	0.208887	-2.34523e-06	-8.70967e-06	0.886588	-1.30222e-05	-6.25758e-06	0.201558	-1.39129e-06	-1.45685e-05	0.859142
cg15526469	17	13479097	HS3ST3A1	0.000123678	0.000154028	0.0022659	3.47649e-05	9.40398e-05	0.0609794	1.87477e-05	9.43455e-05	0.111327	2.73396e-05	8.35084e-05	0.142502	7.69398e-06	8.62178e-05	0.213525
cg08453194	6	41904398	CCND3	0.000186962	4.82822e-05	0.00227274	0.000189147	-4.6799e-05	0.00151083	0.000187095	-3.65052e-05	0.00822885	0.000197239	-5.8152e-05	0.000670797	0.000196388	-4.79372e-05	0.00428125
cg15710961	6	56572591	DST	0.000146132	0.00010118	0.00227387	8.85621e-05	3.49726e-05	0.14773	0.00011141	4.25418e-05	0.0904001	9.72641e-05	3.44744e-05	0.122329	0.000117478	3.90781e-05	0.0915347
cg27481499	10	95198200	MYOF	-0.000323502	-0.000176757	0.00227758	-0.000179627	-0.000156829	0.0338577	-0.000158073	-0.000206077	0.0230016	-0.000194369	-0.000180833	0.018469	-0.000187867	-0.0002264	0.013026
cg13822329	10	130855111		0.00010854	2.53995e-05	0.0022785	0.000122895	2.59009e-05	0.000439011	0.000111342	2.81625e-05	0.00358819	0.000122987	2.49055e-05	0.000643454	0.000111317	2.59708e-05	0.00581962
cg23584332	10	54068462		8.09755e-06	7.08255e-05	0.00231307	6.7059e-06	-1.35206e-05	0.0519656	6.46758e-06	-1.04983e-05	0.137265	6.92059e-06	-1.41273e-05	0.0450583	6.28419e-06	-8.84244e-06	0.179114
cg14533999	5	178564971	ADAMTS2	0.000108633	0.000692893	0.00231386	6.19901e-05	-7.78939e-05	0.0185832	-2.40795e-05	-7.52566e-05	0.0515019	7.92304e-05	-7.62456e-05	0.0264872	-4.00995e-06	-7.11607e-05	0.10048
cg18490350	7	106662183		6.70938e-05	0.000143645	0.00233259	2.95902e-05	5.35794e-05	0.143988	1.61786e-05	5.44445e-05	0.235114	3.5021e-05	4.08559e-05	0.271037	2.00881e-05	4.09422e-05	0.429525
cg06754513	7	90899699		0.000278446	8.84646e-05	0.00234002	9.10241e-05	2.78349e-06	0.605107	2.01267e-05	5.71979e-06	0.957004	0.000101142	9.16477e-06	0.487795	3.59115e-05	1.41696e-05	0.842364
cg02463253	17	27369851	PIPOX	7.13361e-06	0.000174701	0.00234185	9.12598e-07	0.000150995	0.0167617	-3.81007e-06	0.00016408	0.014262	1.52107e-06	0.000143809	0.0361197	-2.16747e-06	0.000161968	0.0273792
cg12444166	4	8359458		4.0348e-05	0.000197611	0.00234854	5.22231e-05	0.000111156	0.0181294	5.53889e-05	7.66488e-05	0.146239	5.85821e-05	9.63386e-05	0.0507432	5.80935e-05	5.88932e-05	0.283464
cg05341115	7	123485591	HYAL4	7.10337e-05	0.000109904	0.00235051	5.03527e-06	5.63006e-05	0.22417	5.58793e-06	7.20499e-05	0.121191	8.17491e-06	6.59673e-05	0.150655	1.1128e-05	8.40826e-05	0.0715036
cg03991534	2	218182275	DIRC3	0.000106121	3.11358e-05	0.00235259	0.000117512	1.35047e-05	0.00147324	0.000106779	3.01813e-05	0.00723703	0.000118997	-4.45879e-06	0.00199873	0.000107946	8.57677e-06	0.0166752
cg00590022	3	155737440		5.61423e-05	0.000109653	0.00235369	1.90086e-05	5.90865e-05	0.0992827	9.63067e-06	6.56148e-05	0.106988	2.13988e-05	4.98561e-05	0.207142	1.38799e-05	5.72816e-05	0.20656
cg09739017	17	65040854	CACNG1	-0.000897751	-6.0154e-05	0.00235988	-0.000832175	-3.07952e-05	0.0109027	-0.000903483	-2.75113e-05	0.0152337	-0.000796819	-4.62435e-05	0.0114771	-0.000846479	-4.25806e-05	0.0191743
cg00091552	1	43234867	C1orf50	-0.000151146	-2.86149e-05	0.00237707	-9.6288e-05	-6.58717e-05	0.00343881	-7.95529e-05	-5.66412e-05	0.0355281	-9.68189e-05	-7.19404e-05	0.00282579	-8.08766e-05	-6.71207e-05	0.0243937
cg09825414	5	149736690	TCOF1	-0.000191025	-3.57899e-05	0.00238475	-0.000126938	8.60883e-07	0.0720065	-0.000144053	8.13048e-06	0.0551572	-0.000136306	-1.02214e-05	0.0373765	-0.000159599	-2.92749e-06	0.0341055
cg03859282	16	4783755		4.93975e-05	1.88327e-05	0.00238709	2.72943e-05	-4.67752e-05	0.0334972	2.86344e-05	-7.65864e-05	0.0243567	2.87025e-05	-7.0482e-05	0.0153134	3.09203e-05	-0.000104276	0.00867092
cg06339706	19	49371285	PLEKHA4	8.64339e-05	7.57623e-05	0.00239373	0.000109562	2.42173e-06	0.0145521	0.00010274	9.34323e-06	0.0440707	0.000110359	-1.12682e-05	0.0111461	0.000103324	-7.34202e-06	0.0500194
cg09262100	14	103416268	CDC42BPB	-5.94368e-05	-0.000149864	0.00239902	4.0171e-05	-0.000100618	0.0410487	1.6919e-05	-9.79803e-05	0.087476	7.22824e-06	-0.00010802	0.0414665	-3.18671e-05	-0.000103931	0.075278
cg25124064	12	111051096	TCTN1	-0.000126151	-4.03776e-05	0.00240734	-0.000110349	-4.32329e-05	0.0046986	-0.000141744	-3.37596e-05	0.00618821	-9.87848e-05	-3.52273e-05	0.022588	-0.000124709	-2.52059e-05	0.0302369
cg18128887	1	24861708	RCAN3	-0.000307096	-0.00014283	0.00241032	-0.000259817	-0.000223726	0.000504163	-0.000218752	-0.000213146	0.00646771	-0.000252649	-0.000189093	0.00199984	-0.000202709	-0.000183626	0.0215123
cg11382979	10	37939416		5.64163e-05	0.000225583	0.00241264	5.20234e-05	0.000168889	0.0230352	5.55646e-05	0.000226537	0.00833768	5.36623e-05	0.000164063	0.0300152	5.74442e-05	0.000211933	0.016308
cg01975510	11	67017821	KDM2A	-0.000355931	-0.000163629	0.00241616	-0.000322309	-5.9338e-05	0.161511	-0.000340022	-6.29668e-05	0.177176	-0.000362807	-6.37171e-05	0.128368	-0.000405967	-6.52251e-05	0.146355
cg19630681	3	64429607		-0.000211883	-7.73851e-05	0.00242107	-0.000214951	-7.35144e-05	0.00316025	-0.000206318	-0.000115968	0.0080622	-0.000204823	-4.53178e-05	0.00810361	-0.000194981	-7.02928e-05	0.0245079
cg23017728	17	40110371	TTC25	-0.000272427	-9.09836e-05	0.00244089	-0.000158262	5.54258e-06	0.156957	-0.00021954	1.14559e-05	0.0495428	-0.00016086	-7.72994e-06	0.145493	-0.000227219	-9.74902e-08	0.0539199
cg09182189	1	1709203	NADK	4.62414e-05	1.94114e-05	0.00244409	4.12849e-05	2.89789e-05	0.00207042	4.35932e-05	3.70493e-05	0.00338768	4.17942e-05	3.10655e-05	0.00195559	4.41138e-05	3.93249e-05	0.00340274
ch.1.3571010R	1	182824678		-4.753e-05	-0.000132016	0.00245082	-2.85914e-05	3.33212e-05	0.0727187	-3.24721e-05	1.08673e-05	0.10354	-2.62309e-05	2.38146e-05	0.128743	-3.00117e-05	6.01633e-06	0.157849
cg20857767	11	113147175	NCAM1	0.000250396	9.59043e-05	0.00245793	0.000178549	-7.80741e-05	0.0245772	0.000196978	-4.9178e-05	0.0473166	0.000183937	-8.73893e-05	0.0199238	0.000203006	-5.18146e-05	0.0436029
cg23923689	1	178500634		5.9375e-05	7.41023e-05	0.0024641	4.6151e-05	3.48552e-05	0.106319	3.76517e-05	1.90437e-05	0.420112	4.92899e-05	2.2491e-05	0.21058	4.34444e-05	6.73865e-06	0.540247
cg06542928	2	171608308		-0.000271005	-0.000142364	0.00247196	-8.82306e-05	-7.20505e-05	0.223969	-4.47029e-05	-8.70395e-05	0.250115	-9.55466e-05	-9.50785e-05	0.116682	-5.4622e-05	-0.000106375	0.155979
cg01511457	8	9965554	MSRA	8.76013e-05	0.000133192	0.00247552	4.56041e-05	6.5722e-05	0.12296	6.49682e-05	7.48597e-05	0.0813083	4.22838e-05	5.95713e-05	0.205509	6.5306e-05	7.7705e-05	0.0897306
cg10372402	17	78387818		-0.000287316	-0.000201207	0.00247657	-0.000213169	-0.000221541	0.00277818	-0.000251086	-0.000271334	0.000631983	-0.00025613	-0.000219473	0.00344052	-0.000311565	-0.000267953	0.000891477
cg17271146	12	54718229	COPZ1	0.00016119	0.000178009	0.00248378	0.000108944	4.13976e-05	0.194046	0.000133179	5.25939e-05	0.134281	0.000109849	6.71814e-05	0.134153	0.000125544	7.94234e-05	0.115391
cg27126225	11	8101793	TUB	-0.00054252	-0.000103355	0.00248998	-0.000488052	-0.000141031	0.0014925	-0.000483609	-0.000179523	0.000984019	-0.000483536	-0.000181159	0.00036928	-0.000483251	-0.000233384	0.000123989
cg04273604	1	234609003	TARBP1	-1.03594e-05	-0.000148772	0.00249358	-1.05033e-05	-7.15913e-05	0.0485238	-9.05722e-06	-8.82143e-05	0.0326517	-1.222e-05	-6.73597e-05	0.0649946	-1.12795e-05	-8.20638e-05	0.0535953
cg18863156	1	180204417	LHX4	2.20162e-05	8.84092e-06	0.00249384	1.78424e-05	5.72457e-06	0.0245173	2.01424e-05	3.70768e-06	0.0281507	1.84498e-05	5.68914e-06	0.0212302	2.09891e-05	5.27831e-06	0.0205832
cg13219564	2	46926944	SOCS5	-2.18435e-05	-4.97596e-05	0.00251173	-1.75978e-05	-4.55297e-05	0.0171716	-1.45222e-05	-4.83562e-05	0.0489112	-1.97822e-05	-5.15294e-05	0.00758242	-1.73831e-05	-5.05721e-05	0.0312908
cg04705952	1	160066587	IGSF8	-0.000194987	-0.000173031	0.0025132	-8.27143e-06	-7.12225e-05	0.22676	-3.47051e-05	-9.18526e-05	0.0994122	-2.19084e-05	-8.40226e-05	0.1388	-5.7347e-05	-0.000104336	0.0593144
cg16797009	2	173472347		-7.26474e-05	-0.000343524	0.0025245	9.99485e-05	-7.36693e-05	0.305046	0.00014511	-4.33374e-05	0.404427	8.29756e-05	-5.96943e-05	0.465489	0.000114514	-2.69589e-05	0.613502
cg15646967	7	43795266		-0.000171409	-3.87604e-05	0.00252711	-0.000101199	-7.5294e-05	0.00212015	-0.000120848	-8.02853e-05	0.00173515	-0.000103416	-6.56912e-05	0.00641856	-0.0001236	-7.08125e-05	0.00494321
cg04881814	17	50236572	CA10	5.22585e-05	0.000177253	0.00252981	4.74821e-05	0.000119943	0.0297982	2.84234e-05	0.000138343	0.0804291	4.97008e-05	0.000148465	0.0136508	2.95802e-05	0.000178449	0.0316341
cg13352914	1	63760405		-0.000119662	-0.000203814	0.00253292	-0.000140788	-0.000127557	0.00545798	-0.000136336	-0.000187698	0.00472283	-0.00013629	-0.000146337	0.00584903	-0.000128766	-0.000215141	0.00490412
cg09532502	7	2504125		-0.000135574	-2.97229e-05	0.00253402	-6.95212e-05	-8.74743e-05	0.00974895	-5.57213e-05	-9.31624e-05	0.031571	-7.01628e-05	-0.000103331	0.00545706	-5.63349e-05	-0.000114359	0.0153975
cg10709021	8	30890108		4.86003e-05	5.16203e-05	0.00253695	3.4274e-05	3.67875e-05	0.0328855	3.00704e-05	4.86791e-05	0.057431	3.4113e-05	3.14008e-05	0.0481156	3.0344e-05	4.8705e-05	0.0657992
cg11185335	10	133880570		2.49227e-05	8.72518e-05	0.00254307	-7.12323e-06	6.82665e-05	0.028688	-2.28397e-05	6.9522e-05	0.0336733	-1.47589e-05	7.00387e-05	0.027772	-2.8909e-05	7.06071e-05	0.036085
cg02754643	12	102273856	DRAM1	-0.000102266	-0.000117575	0.00254342	-1.40354e-05	-8.67182e-05	0.0411602	-4.87715e-05	-5.55216e-05	0.244914	-1.735e-05	-0.000108277	0.0114985	-5.39446e-05	-7.45728e-05	0.119638
cg27557378	16	2286786	DNASE1L2	-3.73385e-05	-1.09843e-05	0.00254368	-2.91524e-05	-1.29607e-05	0.0179237	-3.38327e-05	-8.64444e-06	0.0179174	-2.94757e-05	-9.8081e-06	0.0226073	-3.42232e-05	-3.65945e-06	0.0232256
cg17807777	5	9374198	SEMA5A	9.85668e-05	0.000126928	0.00254458	1.3473e-05	5.16868e-05	0.194368	2.67243e-05	4.73285e-05	0.260877	1.15883e-05	3.8011e-05	0.454828	2.25864e-05	3.13101e-05	0.563905
cg24906410	19	44249756	SMG9	0.000171386	3.59807e-05	0.00254834	0.000161449	1.46797e-05	0.00746049	0.000150846	1.45985e-05	0.0337763	0.000159014	5.76106e-06	0.0108893	0.000141569	3.90714e-06	0.0632047
cg18215449	12	66089473		1.64618e-05	0.000209637	0.0025489	7.34689e-05	0.000105117	0.0985225	6.4817e-05	9.67353e-05	0.195181	8.29165e-05	0.000109974	0.0899462	8.2127e-05	0.000105086	0.152716
cg20959032	1	40193746		-6.73176e-05	-0.000266787	0.00255171	-3.15066e-05	-0.00018567	0.0823768	-5.22623e-05	-0.00020405	0.0707225	-1.28557e-05	-0.000184762	0.116775	-2.42424e-05	-0.000190669	0.140179
cg18815340	6	126266860		0.000213736	9.7345e-05	0.00255645	0.000131716	3.26797e-05	0.104009	7.74429e-05	4.33035e-05	0.311174	0.000128102	3.05771e-05	0.130417	7.13849e-05	4.12914e-05	0.379894
cg08123045	1	156467188	MEF2D	-0.000158421	-0.000266482	0.00255818	-0.00021596	-7.26507e-05	0.157698	-0.000347836	-6.29231e-05	0.0760131	-0.000167875	-7.71125e-05	0.228089	-0.000284971	-7.02643e-05	0.135072
cg07300292	2	6639049		0.000161923	6.82196e-05	0.00256012	7.51221e-05	2.21335e-05	0.313209	3.29902e-05	-2.09567e-06	0.901197	7.65203e-05	8.05555e-06	0.454413	4.09514e-05	-1.1446e-05	0.763974
cg24499627	10	73533891		-2.94807e-05	-0.000178928	0.00256384	6.93413e-06	-8.77065e-05	0.202118	-3.04199e-06	-0.00012018	0.096123	6.73074e-06	-6.48652e-05	0.438837	-3.23926e-06	-0.000107986	0.193042
cg22128645	1	93425802	FAM69A	0.000496255	8.66854e-05	0.00258009	0.000335514	5.97716e-05	0.0356559	0.00036949	3.14724e-05	0.0872426	0.000327083	5.36045e-05	0.0541248	0.000352331	2.11261e-05	0.136358
cg26060583	8	71311300	NCOA2	3.70842e-05	9.6505e-05	0.00258176	1.31841e-05	3.63405e-05	0.315742	2.68925e-05	3.68513e-05	0.271406	1.12281e-05	2.96007e-05	0.492368	2.24191e-05	3.01458e-05	0.43966
cg09463041	7	132465145		0.000385958	0.000208121	0.00258781	0.000274226	-3.00315e-05	0.0790286	0.000189962	-2.60174e-05	0.352434	0.000289402	-1.40853e-05	0.0799863	0.000213891	-7.00647e-06	0.356154
cg16671877	6	116421702	NT5DC1	2.14214e-05	2.19518e-05	0.00259223	2.02945e-05	2.27287e-05	0.0043803	2.21022e-05	2.37136e-05	0.0060628	1.90947e-05	2.13653e-05	0.0100013	2.06098e-05	2.31022e-05	0.0125508
cg14511652	9	133783802	FIBCD1	0.000296221	0.000164782	0.00259528	0.000306311	9.16239e-05	0.00364204	0.000292043	9.85208e-05	0.0145274	0.000298252	9.02487e-05	0.00546463	0.000279535	0.000104852	0.0211286
cg04137490	8	25176732	DOCK5	0.000143554	9.11993e-05	0.00259982	8.04985e-05	8.69954e-06	0.324448	4.26494e-05	2.68021e-06	0.798274	9.96554e-05	1.94248e-05	0.139459	6.87866e-05	1.33655e-05	0.469751
cg04515534	7	4899881		0.000149376	8.78129e-05	0.00260838	4.19784e-05	5.31024e-05	0.148483	4.76585e-05	6.58596e-05	0.0896757	3.35056e-05	3.81881e-05	0.386773	3.87091e-05	5.29839e-05	0.241855
cg26267890	1	96420019		0.000303152	0.000103398	0.00261971	0.000135625	3.7987e-05	0.23137	8.64707e-05	3.08854e-05	0.563419	0.000144466	5.77017e-05	0.14585	9.55668e-05	4.62867e-05	0.441899
cg13034837	18	32924525	ZNF24	-3.88961e-05	-6.14393e-05	0.00263737	-3.41674e-05	-7.71403e-06	0.0348839	-3.25647e-05	-1.86204e-05	0.0568447	-3.40774e-05	-7.11043e-06	0.0373399	-3.25911e-05	-1.47749e-05	0.0714696
cg05603610	16	88442845		0.000699802	0.000119017	0.0026466	0.000783324	2.50649e-05	0.0124552	0.000703399	4.80978e-05	0.0305811	0.000770103	-2.03255e-05	0.0175795	0.000678573	-7.54806e-07	0.110744
cg13713148	8	22545322	EGR3	3.27521e-05	0.000200863	0.00265219	-3.10422e-05	2.24312e-05	0.709234	-1.41772e-05	2.45362e-05	0.831455	-3.74686e-05	2.29086e-05	0.666606	-2.28055e-05	3.48424e-05	0.696217
cg03562117	8	85461487	RALYL	0.000335691	2.59333e-05	0.00265376	0.000180905	-6.5317e-05	0.0631028	0.00015469	-3.395e-05	0.24355	0.000182556	-6.73364e-05	0.0642413	0.000153796	-3.88645e-05	0.247521
cg08820401	2	144501227	ARHGAP15	8.16204e-05	4.85548e-05	0.00266375	4.84367e-05	1.76489e-05	0.197172	3.58339e-05	1.84359e-05	0.36849	4.5844e-05	1.27715e-05	0.301059	3.36597e-05	1.52115e-05	0.476051
cg05164181	15	95287886		0.000100322	0.000134164	0.002665	4.55524e-06	1.11441e-05	0.945909	-3.31787e-05	5.93914e-06	0.889926	1.78207e-05	5.1393e-06	0.948125	-1.29085e-05	3.14863e-07	0.989458
cg24509300	6	32123034	PPT2	4.00447e-05	0.000122941	0.00267341	2.62025e-05	8.72736e-06	0.447622	8.89613e-06	1.00796e-05	0.882566	2.69435e-05	8.79317e-06	0.438146	9.51225e-06	9.91084e-06	0.8805
cg27191184	16	580239	CAPN15	-0.000199381	-0.000120399	0.00267397	-1.05239e-05	-5.22012e-05	0.175715	3.5973e-05	-4.7754e-05	0.239598	-1.6947e-05	-4.45667e-05	0.30897	2.50781e-05	-4.1614e-05	0.39879
cg14618803	8	48091801		0.000346933	6.98568e-05	0.0026798	0.00024006	1.56938e-06	0.131427	0.000193236	9.01205e-06	0.316648	0.000234842	-1.01641e-05	0.125424	0.00018537	-8.32809e-06	0.358899
cg23333911	5	172378330	ERGIC1	4.97218e-05	0.000155017	0.00268117	2.59151e-05	5.28243e-05	0.421998	5.04747e-05	3.68007e-05	0.577042	3.26754e-05	4.60439e-05	0.513672	6.33372e-05	2.64918e-05	0.646033
cg07446795	17	78039437	CCDC40	0.000151501	0.000100376	0.00268502	0.000149051	6.54929e-06	0.046906	0.000127355	9.68844e-06	0.15167	0.00015282	-1.35561e-05	0.0352259	0.000132491	-1.39695e-05	0.126206
cg25536739	5	54518883		-3.07639e-05	-4.91729e-05	0.00268859	-1.86499e-05	-4.32667e-05	0.0453539	-1.59847e-05	-3.48053e-05	0.16388	-1.97715e-05	-4.972e-05	0.0284677	-1.795e-05	-4.07503e-05	0.106522
cg03354554	11	9781412		-2.00674e-05	-0.000349207	0.00269039	-2.68847e-05	-0.00016904	0.0687041	-9.04066e-06	-0.000199973	0.0659851	-2.16326e-05	-0.000150567	0.148283	-1.03298e-06	-0.0001856	0.135963
cg26925578	10	7714984		-0.000161654	-7.03562e-05	0.00269348	-9.92907e-05	-5.60899e-05	0.0442912	-9.89016e-05	-5.22928e-05	0.0889996	-0.000106293	-6.44667e-05	0.0285114	-0.000112488	-6.02511e-05	0.0534554
cg08133062	6	114751873		-0.000202578	-9.70491e-05	0.00269683	-0.000213029	-6.28339e-05	0.00241409	-0.000199632	-4.30322e-05	0.0198024	-0.00021685	-5.12482e-05	0.00339714	-0.000202892	-3.63331e-05	0.023416
cg20763234	8	1854608	ARHGEF10	8.1791e-05	0.000133675	0.00269841	8.01061e-05	5.01612e-05	0.132549	9.79661e-05	3.96546e-05	0.219454	8.08327e-05	5.97152e-05	0.0927599	0.000101282	4.981e-05	0.158557
cg20821544	1	120929152	FCGR1B	0.000106764	9.17113e-05	0.0026996	0.000109375	3.04077e-05	0.0252021	0.000106428	3.06993e-05	0.0576967	0.000107418	-9.02646e-07	0.0702592	0.000100928	-4.08186e-06	0.153688
cg10024406	12	120152022		6.9983e-06	4.85087e-05	0.00270129	1.18733e-05	3.79492e-05	0.0228576	1.02073e-05	4.67286e-05	0.00864421	7.44641e-06	4.56203e-05	0.00961891	2.62889e-06	5.67856e-05	0.00262877
cg02607810	7	84671582	SEMA3D	0.000274453	1.14005e-05	0.00270149	0.000254376	-8.17331e-05	0.00157331	0.000218898	-0.000123718	0.00478585	0.000259285	-8.85395e-05	0.001258	0.000221917	-0.000129939	0.0048029
cg07599713	6	91411191		-0.000340859	-0.000173538	0.00270301	-0.00029023	-0.000125017	0.0216739	-0.000246814	-0.000150073	0.041923	-0.000341191	-0.000129668	0.00963118	-0.000317243	-0.000153068	0.0197765
cg05922422	17	25619743	WSB1	-0.000127525	-8.15173e-05	0.00271282	-9.27116e-05	-0.000154087	0.00177198	-7.74357e-05	-0.000136303	0.0190546	-9.14315e-05	-0.000151712	0.00297353	-7.03648e-05	-0.000145817	0.024482
cg14644378	9	34988588	DNAJB5	4.43476e-05	0.000418375	0.00271303	5.41579e-05	0.000199687	0.0942154	0.000113609	0.000234174	0.0392339	3.49055e-05	0.000152697	0.305037	8.44594e-05	0.000179291	0.181817
cg16924010	3	194018158		-2.26549e-05	-0.000129478	0.00272636	-2.81649e-05	-2.76923e-05	0.187497	-3.07699e-05	-3.96705e-05	0.139757	-2.50521e-05	-1.21606e-05	0.384069	-2.59036e-05	-2.44397e-05	0.337216
cg26558111	7	76109050	DTX2	-0.00014015	-0.000170896	0.00272931	-6.80736e-05	-0.000159272	0.00667961	-7.5846e-05	-0.000190713	0.00228213	-5.91145e-05	-0.000144906	0.0261049	-6.28318e-05	-0.00017405	0.012249
cg18179964	4	2933016	MFSD10	-3.31682e-05	-2.45426e-05	0.00273311	-2.69317e-05	-3.11661e-05	0.000403183	-2.51467e-05	-3.20365e-05	0.00106961	-2.21711e-05	-3.09976e-05	0.00119658	-1.83781e-05	-3.17362e-05	0.00337367
cg13848951	9	138150808		-0.000326082	-7.13778e-05	0.0027488	-0.000336015	-3.96097e-05	0.00711355	-0.000344309	-5.70293e-05	0.0102772	-0.000293448	-6.90087e-05	0.00985723	-0.000282359	-8.90897e-05	0.0162474
cg18452756	17	55034564	COIL	-0.000204789	-6.70605e-05	0.0027555	-0.000217771	-0.000103439	0.000379018	-0.000219707	-8.24531e-05	0.00320858	-0.000213767	-8.42502e-05	0.00143448	-0.000210034	-6.3423e-05	0.0103563
cg03726236	16	28935666	RABEP2	0.000196437	0.000176684	0.00275885	0.000213835	4.39303e-05	0.0323613	0.00021528	5.82842e-05	0.0437251	0.000202967	1.8766e-05	0.0774679	0.00019567	3.3056e-05	0.122569
cg14746605	11	35374336	SLC1A2	0.000143355	0.000124885	0.00276542	9.99992e-05	4.83617e-05	0.110285	9.37297e-05	5.77453e-05	0.150154	0.000102048	3.68727e-05	0.148059	9.58347e-05	4.02481e-05	0.230703
cg27389255	11	14664598		-2.57332e-05	-0.000310297	0.00277067	-1.9396e-05	-7.54892e-05	0.452808	-6.84282e-05	-8.97939e-05	0.278806	-1.41748e-05	-6.57936e-05	0.592924	-6.29314e-05	-8.18808e-05	0.37841
cg20731581	13	99405269	SLC15A1	-0.000304147	-5.72596e-05	0.00277282	-0.000256667	-0.000103434	0.00128829	-0.000245358	-9.92016e-05	0.00621667	-0.00024404	-9.25729e-05	0.00450855	-0.000225915	-9.01942e-05	0.0183813
cg03763077	2	74231297		5.46891e-05	4.47889e-05	0.00277288	4.09872e-05	1.17702e-05	0.164266	3.29936e-05	9.07379e-06	0.391815	4.39443e-05	1.08466e-05	0.146	3.30605e-05	6.4006e-06	0.445316
cg15592324	18	23810740	TAF4B	0.000174008	8.2284e-05	0.00277329	2.99921e-05	2.87626e-05	0.481467	-4.58554e-05	3.85059e-05	0.315036	2.72132e-05	3.97719e-05	0.322869	-5.25378e-05	4.92713e-05	0.192266
cg27541515	19	44808796	ZNF235	-3.18188e-05	-6.10852e-05	0.00277607	-2.11538e-05	4.31754e-06	0.101239	-2.04248e-05	-2.8712e-06	0.192175	-2.08742e-05	-1.5803e-05	0.0790543	-2.02209e-05	-1.96235e-05	0.1326
cg04396110	3	42264785	TRAK1	8.58625e-05	7.87848e-05	0.00277663	9.71637e-05	6.15596e-05	0.0102317	0.000108672	6.23724e-05	0.0144486	0.000103447	4.53776e-05	0.0365252	0.000118652	4.66022e-05	0.0397743
cg26794364	3	9691143	MTMR14	-4.10249e-05	-0.00017541	0.00278074	-3.56335e-05	-4.4655e-05	0.406505	-3.06486e-05	-6.46552e-05	0.271061	-4.0574e-05	-4.49573e-05	0.407896	-3.79165e-05	-6.29745e-05	0.29982
cg22410499	9	33749216	PRSS3	-7.10303e-05	-5.24019e-05	0.00278324	-5.61472e-05	-7.15062e-05	0.0218288	-5.01544e-05	-7.03887e-05	0.0861407	-5.43941e-05	-0.000120853	0.0219091	-4.64714e-05	-0.000142352	0.0865333
cg24043916	1	164290241		1.49085e-05	0.000112923	0.00278584	1.83223e-05	0.000101472	0.00328718	2.33286e-05	0.000123989	0.000680052	1.91511e-05	8.31359e-05	0.0157219	2.47626e-05	0.000104861	0.00400936
cg24357463	17	59478953	TBX2	1.54236e-05	0.0001854	0.00278775	1.54378e-05	2.92208e-05	0.588564	1.04525e-05	2.71124e-05	0.711974	6.99653e-06	3.61145e-05	0.568295	1.46138e-06	3.66432e-05	0.652489
cg04709321	5	80382795	RASGRF2	8.94168e-05	0.000209663	0.00279267	8.31482e-05	-1.44603e-05	0.443475	0.000105616	-1.27294e-05	0.386682	7.94332e-05	-3.83613e-05	0.262947	9.75268e-05	-3.73997e-05	0.259899
ch.15.91235825F	15	93434821		-2.89793e-05	-5.88556e-05	0.00279988	-1.41029e-05	-3.08385e-05	0.11307	-1.25759e-05	-3.70536e-05	0.168367	-1.45994e-05	-5.86742e-05	0.0280405	-1.37304e-05	-6.53554e-05	0.042429
cg16904399	10	22902615	PIP4K2A	-9.30312e-05	-2.99501e-05	0.00281575	-7.18115e-05	-2.57762e-05	0.00947248	-9.28405e-05	-2.24825e-05	0.011773	-6.89298e-05	-2.89157e-05	0.00819657	-9.22797e-05	-2.68213e-05	0.00804032
cg22166084	17	3602036		-0.000271848	-0.000266808	0.00282217	-0.000195225	-0.000171666	0.0184826	-0.000193473	-0.000145031	0.062628	-0.000193105	-0.000126067	0.0606883	-0.000187223	-9.87479e-05	0.158361
cg22177227	15	59125919	FAM63B	-0.000131893	-0.000104723	0.00283621	-9.72432e-05	-0.000108039	0.0101421	-0.000108972	-0.000101516	0.0191275	-0.000103503	-0.000144277	0.00178555	-0.000122902	-0.000148049	0.00217383
cg05068848	4	23335733		-3.3995e-05	-6.64153e-05	0.00284426	-2.01631e-05	4.05222e-06	0.119814	-1.45157e-05	1.96769e-05	0.36579	-2.12612e-05	-3.04281e-05	0.0681555	-1.64558e-05	-1.92187e-05	0.29178
cg16250754	5	40841579	CARD6	-3.51931e-05	-0.000167414	0.00285776	-2.25356e-05	-4.95374e-05	0.130336	-1.72661e-05	-4.72933e-05	0.340349	-2.55052e-05	-0.000107226	0.0309884	-2.05603e-05	-0.000104895	0.114154
cg03538922	16	87737870	LOC100129637	-0.000202287	-0.000230448	0.00286615	-0.000146178	-0.000192527	0.0259876	-0.000234668	-0.000141764	0.0250832	-0.000164691	-0.000167895	0.0375082	-0.000249571	-9.06046e-05	0.0399107
cg03542938	20	62677009		0.00012867	7.20124e-05	0.00287313	0.000150517	4.28281e-05	0.0048516	0.000134707	6.9762e-05	0.00330593	0.000150996	2.48516e-05	0.014701	0.000133183	5.4471e-05	0.0146157
cg17216414	12	56710241		-4.0339e-05	-5.1766e-05	0.00288612	-2.1932e-05	-5.00868e-06	0.223393	-2.53076e-05	-2.20188e-05	0.126052	-2.26048e-05	-1.47169e-05	0.159611	-2.71236e-05	-2.93055e-05	0.081065
cg04707255	16	1005605	LMF1	0.000115826	2.92945e-05	0.0028865	0.000118845	2.21795e-07	0.00713362	0.000124789	9.51924e-06	0.00929697	0.000120707	4.45812e-06	0.0056378	0.000126289	1.40291e-05	0.00787589
cg01203563	12	122108663	MORN3	-0.00031215	-0.00024648	0.00288762	-5.97513e-05	-0.000160511	0.211585	2.4721e-06	-0.000143097	0.454006	-5.66478e-05	-0.000166286	0.221456	9.70299e-06	-0.00016806	0.354779
cg13188263	1	160517539	CD84	-8.81837e-05	-0.00013578	0.00288812	1.73773e-05	-1.36219e-05	0.858364	1.23423e-05	-2.46571e-05	0.75228	1.017e-05	-2.13736e-05	0.794772	-3.2131e-06	-3.40866e-05	0.661095
cg23851932	11	64627633	EHD1	-9.85439e-05	-0.000200886	0.00288892	6.15575e-05	-0.000146	0.0201063	0.000145942	-0.000154153	0.0104532	6.74257e-05	-0.00015237	0.0219542	0.000153432	-0.000156246	0.014014
cg02717506	3	56390366	ERC2	8.75598e-05	0.000176571	0.00289377	5.79101e-05	0.000116068	0.0249407	2.26715e-05	0.000122363	0.0524727	7.66194e-05	8.96136e-05	0.0759759	4.89044e-05	9.87798e-05	0.128759
cg23393728	7	134519692	CALD1	0.000119413	0.000199957	0.00289685	7.11677e-05	7.31464e-05	0.178933	3.07493e-05	8.79199e-05	0.291538	7.74411e-05	5.18892e-05	0.271748	3.12518e-05	5.85801e-05	0.552984
cg00360761	2	43398079		-0.000198908	-0.000271353	0.00289784	-0.000141139	2.99787e-06	0.178655	-0.000159544	-7.08724e-06	0.165936	-0.000135603	6.00713e-05	0.108594	-0.000150618	6.39713e-05	0.114842
cg00516870	17	76838009	USP36	6.02308e-05	9.70796e-05	0.00291234	7.51569e-05	4.62093e-05	0.0753797	5.13741e-05	5.21476e-05	0.132275	8.27913e-05	4.52285e-05	0.0753591	6.14895e-05	5.17138e-05	0.132589
cg00753714	16	50610163	NKD1	9.63426e-05	3.99967e-05	0.00292571	0.000103143	2.91681e-06	0.00524942	0.000106792	8.01155e-06	0.0100835	0.000101137	-2.04913e-05	0.00368705	0.000100962	-1.54588e-05	0.014257
cg09354037	6	32813531		-1.74687e-05	-0.00013273	0.00292655	-1.67675e-05	-2.67129e-05	0.080845	-1.61324e-05	-3.79337e-05	0.0761992	-1.45391e-05	-2.45003e-05	0.148066	-1.22448e-05	-3.39278e-05	0.186398
cg12567545	16	604948		-0.000288064	-9.79784e-05	0.00293138	-0.000226921	-6.49675e-05	0.0286628	-0.00024268	-5.24758e-05	0.0879498	-0.000214665	-7.58985e-05	0.0209238	-0.000220819	-6.1985e-05	0.0818691
cg03078363	12	54408664		-3.43701e-05	-2.99456e-05	0.00294795	-2.7557e-05	-2.80201e-05	0.0157121	-2.82165e-05	-3.28117e-05	0.0182499	-2.7495e-05	-3.48937e-05	0.00915234	-2.81011e-05	-4.05952e-05	0.0104496
cg03665229	16	58567278	CNOT1	-0.000201761	-0.000127016	0.0029502	-0.000148367	-0.000168492	0.00155898	-0.000116868	-0.000146546	0.0188983	-0.000151154	-0.000144337	0.00717785	-0.000115245	-0.000119586	0.0653481
ch.10.182900R	10	5971610	FBXO18	-6.1614e-06	-0.000120092	0.00295319	4.83438e-06	-5.89184e-05	0.038805	2.79976e-06	-5.3712e-05	0.121349	5.17461e-06	-7.14987e-05	0.0129988	3.14865e-06	-6.2911e-05	0.0699204
cg07631533	16	13135565	SHISA9	3.82963e-05	0.0001911	0.00295974	4.81602e-05	0.000176551	0.00786916	4.64311e-05	0.000190049	0.00913195	4.43306e-05	0.000159579	0.029285	4.29296e-05	0.000169034	0.0375247
cg25540845	19	1104476	GPX4	2.1098e-05	2.62367e-06	0.00296174	1.70301e-05	-3.98235e-06	0.0165969	1.89886e-05	-4.71052e-06	0.0164599	1.7005e-05	-7.71684e-06	0.0141183	1.90771e-05	-5.95142e-06	0.0166822
cg09853570	1	228403422	OBSCN	-2.74073e-05	-5.09701e-05	0.00296324	-3.34102e-05	-3.74472e-05	0.0026834	-2.09644e-05	-3.28701e-05	0.0300662	-3.60864e-05	-4.06686e-05	0.00169285	-2.27868e-05	-3.61389e-05	0.0218862
cg26108046	3	183535040	MAP6D1	0.000109743	3.6288e-05	0.0029675	0.000116084	6.1124e-06	0.0118952	0.000121759	8.13358e-06	0.0190884	0.000117474	-7.15029e-07	0.0145447	0.000119111	3.46127e-06	0.0301076
cg02964031	8	121137618	COL14A1	1.6791e-05	3.99982e-05	0.00296813	1.3259e-05	3.3535e-05	0.0179988	1.72366e-05	2.787e-05	0.0467214	1.34686e-05	3.36626e-05	0.0241796	1.7904e-05	2.68441e-05	0.0613585
cg18338319	2	20851152	HS1BP3	1.04942e-05	9.94052e-05	0.00297207	9.04277e-06	1.24716e-05	0.114276	1.15149e-05	5.43628e-06	0.0900881	7.88135e-06	6.08063e-06	0.236707	1.01655e-05	4.53304e-07	0.182739
cg21706343	11	62521476	ZBTB3	-2.01334e-05	-0.000138948	0.00297394	-1.03243e-07	-7.29677e-05	0.139915	4.18909e-06	-7.75804e-05	0.125326	-4.22862e-07	-7.28706e-05	0.172308	3.38214e-06	-7.8003e-05	0.160549
cg04685478	3	55506872	WNT5A	0.000227189	7.84768e-05	0.00297488	0.000126017	2.76891e-05	0.227611	0.000163172	3.59629e-05	0.133109	0.000134962	3.54551e-05	0.161037	0.000181318	4.61265e-05	0.0746698
cg04900186	7	50347487	IKZF1	-2.60144e-05	-0.000104229	0.00297775	-9.6919e-06	-5.2143e-05	0.246827	1.53213e-06	-4.74044e-05	0.629877	-1.08717e-05	-6.68594e-05	0.150373	-3.52549e-07	-6.65032e-05	0.482314
cg03334425	16	21675455		3.6518e-06	4.24359e-05	0.00298055	-2.31553e-06	2.26164e-05	0.185304	2.89826e-06	1.76128e-05	0.406444	-2.25182e-06	1.68863e-05	0.41911	2.99477e-06	1.12162e-05	0.690068
cg16273485	3	192963092	HRASLS	0.000244271	0.000115085	0.0029914	7.13441e-05	4.19839e-05	0.380127	7.4922e-05	5.04944e-05	0.347528	4.80111e-05	4.31404e-05	0.490054	4.33235e-05	4.74566e-05	0.520543
cg00663376	3	196691791	PIGZ	7.40327e-05	1.83189e-05	0.00299347	6.87475e-05	9.3187e-06	0.0115725	6.90226e-05	2.67356e-05	0.00770592	6.68863e-05	1.36495e-05	0.0125979	6.40925e-05	3.43816e-05	0.00813595
cg12401842	12	8276175	CLEC4A	-5.48874e-05	-0.000317115	0.00299448	-8.47054e-05	-0.000129038	0.0297729	-8.63863e-05	-0.00011241	0.0722646	-7.19682e-05	-8.57965e-05	0.134023	-6.49916e-05	-7.5388e-05	0.268033
cg02349334	13	76363851	LMO7	0.000104325	0.000139393	0.00300072	7.71104e-05	8.89436e-05	0.0521128	0.000100627	0.000122011	0.0105762	6.86829e-05	0.000118608	0.0160393	9.18552e-05	0.000159129	0.00192085
cg27456951	17	37351756	CACNB1	-0.000132818	-1.38427e-05	0.00300219	-0.000131725	-1.3265e-05	0.00361115	-0.000149699	3.68101e-06	0.00431357	-0.000133163	-9.14369e-06	0.00424793	-0.00015252	9.34784e-06	0.00356474
cg25388451	7	111784478	DOCK4	0.000120149	0.000195624	0.00300994	3.81999e-05	4.49812e-05	0.510073	5.11249e-05	6.73913e-05	0.304123	4.77772e-05	2.08072e-05	0.720474	6.07249e-05	3.91824e-05	0.540202
cg03420242	16	49893122		2.71818e-05	3.61134e-05	0.00301011	2.78291e-05	2.70378e-05	0.0108978	3.27489e-05	2.89963e-05	0.00809353	2.88602e-05	2.16535e-05	0.0206402	3.45944e-05	2.51193e-05	0.0115216
cg13897222	1	221449786		0.000100057	0.00014245	0.00301108	7.99477e-05	6.77852e-05	0.0810888	3.79655e-05	7.57646e-05	0.200861	8.72744e-05	4.68808e-05	0.147289	4.85361e-05	5.39138e-05	0.356101
cg26677549	2	236398235		5.69903e-05	0.000170315	0.00302368	-2.0514e-05	0.000135783	0.00729863	-2.45679e-05	0.000137487	0.0135702	-1.34907e-05	0.000118573	0.0382011	-1.58089e-05	0.000115505	0.0738582
cg17436327	6	170863443		-1.02641e-05	-5.29139e-05	0.00302697	-1.19311e-05	-1.32e-05	0.00553879	-1.14061e-05	-1.58888e-05	0.0130642	-1.19087e-05	-1.36133e-05	0.00597101	-1.08701e-05	-1.58609e-05	0.0205574
cg10729854	3	96525193		0.000140397	0.000126902	0.00306142	0.000136437	5.80251e-05	0.0448325	0.000123904	7.17249e-05	0.0703828	0.000143831	6.2649e-05	0.0342575	0.000131225	7.50993e-05	0.0615099
cg15551881	9	123688715	TRAF1	-8.85005e-05	-0.000353078	0.00306474	-9.3638e-05	-0.000156137	0.0471083	-0.000161538	-0.000178384	0.00833381	-9.59344e-05	-0.000124606	0.101518	-0.00016351	-0.000152349	0.0180237
cg20552747	17	50237576	CA10	6.74908e-05	8.76412e-05	0.0030705	5.61042e-05	6.3541e-05	0.018831	4.91449e-05	3.07227e-05	0.137386	5.72301e-05	5.63055e-05	0.0234651	5.08319e-05	1.77256e-05	0.158671
cg06522054	18	11752538	GNAL	3.66444e-05	2.85841e-05	0.00307189	4.18443e-05	2.14362e-05	0.0031363	3.69205e-05	2.23241e-05	0.0180708	4.42383e-05	2.13533e-05	0.00212093	4.19578e-05	2.08096e-05	0.0105781
cg27189465	7	2600161	IQCE	-0.000420629	-3.1162e-05	0.00307881	-0.000320981	2.64102e-05	0.0183339	-0.00031048	1.96915e-05	0.0560277	-0.000322393	2.11641e-05	0.0213042	-0.000314845	1.4343e-05	0.0607045
cg27271738	16	88166905		7.67859e-05	6.26817e-05	0.0030849	8.10882e-05	-3.20075e-05	0.00517947	0.000107128	-4.77074e-05	0.000404069	8.4271e-05	-3.47136e-05	0.00384191	0.000111709	-5.0237e-05	0.000293625
cg01631162	6	30043418	RNF39	-2.43299e-05	-1.1055e-05	0.00309213	-2.11577e-05	-8.34516e-06	0.0152507	-1.91723e-05	-4.81789e-06	0.0789666	-2.16035e-05	-1.2898e-05	0.00816998	-1.99459e-05	-8.48885e-06	0.0513964
cg25681872	6	27862708		-2.08333e-05	-3.85087e-05	0.00310446	-1.00344e-05	-2.76313e-05	0.105882	-9.73757e-06	-3.31756e-05	0.106532	-8.26544e-06	-3.58998e-05	0.0838078	-7.46232e-06	-3.96962e-05	0.105111
cg21296138	1	202556515	PPP1R12B	6.14469e-05	7.75074e-05	0.00310697	2.85769e-05	5.84386e-05	0.0390014	1.41268e-05	6.28486e-05	0.0547916	3.82673e-05	5.35798e-05	0.0643851	2.62488e-05	5.83454e-05	0.0878257
cg13681847	2	46595230	EPAS1	-3.9244e-05	-0.000198147	0.0031075	-3.78284e-05	-9.78065e-05	0.0381204	-3.78307e-05	-6.88747e-05	0.118646	-3.84741e-05	-9.82338e-05	0.041196	-3.74368e-05	-5.74201e-05	0.160144
cg07536072	19	1227141	STK11	-0.000126142	-5.67427e-05	0.00310884	-0.000119092	-4.75124e-05	0.0144989	-0.000119859	-4.14684e-05	0.0495673	-0.000103348	-4.85076e-05	0.0248008	-0.000103021	-4.44324e-05	0.065564
cg26184765	4	103172826	SLC39A8	0.00112337	0.000334828	0.00311368	0.000358517	3.24519e-05	0.174135	0.000303887	0.000627622	0.199123	0.000526653	7.39703e-05	0.0351593	0.00049355	0.000262076	0.0437677
cg19806310	1	55151508	MROH7	5.03122e-05	0.000332423	0.00311678	0.000100087	2.23493e-05	0.33431	8.3111e-05	2.57643e-05	0.483906	9.34322e-05	-2.5389e-05	0.364106	7.11923e-05	-2.21453e-05	0.597418
cg07425204	17	66511183	PRKAR1A	-0.000146228	-0.000276546	0.00311699	-0.000190968	-7.5681e-05	0.0570116	-0.000167068	-7.1508e-05	0.146716	-0.000168356	-5.04973e-05	0.160659	-0.000133258	-4.87586e-05	0.351528
cg25827022	17	7287652	TNK1	-2.24559e-05	-5.43869e-05	0.00311822	-1.55044e-05	-2.71311e-05	0.0123057	-2.1257e-05	-2.65104e-05	0.00435727	-1.46753e-05	-3.22004e-05	0.0107055	-2.03783e-05	-2.93506e-05	0.00549246
cg02573091	5	74908125		-0.000420628	-0.000278429	0.00311989	-0.000397324	-0.000200052	0.0116033	-0.0004985	-0.000203449	0.00455623	-0.000405246	-0.00012582	0.0160471	-0.000498941	-0.000112943	0.00795413
cg09793376	12	130627354		1.79545e-05	0.000144075	0.00312257	6.66254e-05	8.8922e-05	0.040596	0.000117008	8.94225e-05	0.0304915	8.40826e-05	7.30126e-05	0.0858494	0.000135418	7.34391e-05	0.0557666
cg26013057	19	58456148	ZNF256	-0.000115832	-4.39026e-05	0.00312682	-7.18534e-05	-5.94224e-05	0.00439218	-5.3159e-05	-4.25571e-05	0.0859075	-7.78498e-05	-6.40285e-05	0.00286207	-5.6112e-05	-4.54364e-05	0.0777903
cg20950843	22	43044387	CYB5R3	0.000120201	4.92957e-05	0.00313412	0.000124786	2.6475e-05	0.00504946	0.000121927	3.29846e-05	0.0130373	0.000122581	3.2583e-05	0.00508834	0.000115908	3.92855e-05	0.0162342
cg16918327	17	78694651	RPTOR	-0.000203614	-0.000116919	0.00314325	-5.86134e-05	-5.12939e-05	0.187563	-7.34832e-05	-3.28155e-05	0.390428	-6.35873e-05	-6.91593e-05	0.0823302	-8.14e-05	-4.94259e-05	0.225512
cg13061637	20	45523098	EYA2	2.3133e-05	9.71252e-05	0.00314471	1.30826e-05	8.631e-05	0.0357791	1.47587e-05	9.12088e-05	0.0395225	1.525e-05	7.61291e-05	0.0538335	1.72496e-05	7.78287e-05	0.0643603
cg04027059	16	3482078		-4.88537e-05	-0.000236248	0.00315334	8.40695e-05	-0.000148209	0.0753419	0.000206562	-0.000207896	0.00681513	5.65824e-05	-0.000149906	0.108543	0.000173851	-0.000223109	0.00825826
cg02128007	3	39475541		5.771e-05	0.000118159	0.00315519	4.94125e-05	4.22045e-05	0.105642	5.05823e-05	3.83991e-05	0.181293	3.57703e-05	4.31161e-05	0.170557	3.19022e-05	3.68175e-05	0.328727
cg17213402	2	5813650		3.06991e-05	2.50797e-05	0.00315845	2.32405e-05	1.86949e-05	0.0315588	2.67975e-05	1.39406e-05	0.0454275	2.31894e-05	1.62393e-05	0.0450879	2.67781e-05	1.3663e-05	0.0523865
cg02454890	15	90544015	ZNF710	-2.55807e-05	-4.17653e-05	0.00315863	-2.1166e-05	-2.43715e-05	0.0378103	-1.83409e-05	-2.48266e-05	0.112065	-1.89413e-05	-2.35577e-05	0.0692859	-1.56207e-05	-2.09953e-05	0.213641
cg10215501	13	32858089	FRY	1.46209e-05	0.000105578	0.00316551	-4.30138e-05	6.66042e-05	0.0298262	-3.41735e-05	7.28682e-05	0.0371416	-5.48567e-05	5.46172e-05	0.0735776	-4.63885e-05	6.03784e-05	0.0962832
cg15086825	17	72937646	OTOP3	0.000196722	0.000103013	0.00316767	0.000167372	5.18318e-05	0.0386986	0.000148449	4.43002e-05	0.12653	0.000154208	2.56217e-05	0.126362	0.000127632	2.20834e-05	0.315687
cg09639837	10	30722502	MAP3K8	4.5284e-06	0.000125982	0.00316976	3.30219e-06	7.6474e-06	0.709518	2.67257e-06	1.11476e-05	0.650226	3.53266e-06	8.99905e-06	0.662325	3.28159e-06	1.43971e-05	0.525891
cg27502457	2	87018585	CD8A	8.95617e-06	0.000134597	0.00317744	5.95358e-06	5.78403e-05	0.0829651	5.67625e-06	7.57781e-05	0.0298485	6.25737e-06	5.00048e-05	0.175097	6.13102e-06	6.89673e-05	0.0725108
cg04465078	16	15766942	NDE1	-9.77957e-06	-0.000101047	0.00318442	-9.6989e-06	-2.98099e-05	0.231938	-1.08022e-05	-4.39719e-05	0.133538	-1.00011e-05	-1.70364e-05	0.380095	-1.14421e-05	-2.91733e-05	0.264148
cg10447035	11	134259868	B3GAT1	0.000101321	1.72436e-05	0.0031849	0.000106641	-4.42334e-05	0.000323884	9.35673e-05	-4.1688e-05	0.0050108	0.000110361	-4.38275e-05	0.000289281	0.000100961	-4.4247e-05	0.00302472
cg07223206	13	100583872		0.000270978	0.00100278	0.00318536	0.000211455	0.00018611	0.376963	0.000118069	0.000105925	0.794057	0.000192035	8.65258e-05	0.547666	0.000102739	0.000219467	0.665457
cg23996241	17	33914362	AP2B1	1.30541e-05	0.000115021	0.00318619	4.24535e-06	7.93387e-05	0.10899	5.05213e-06	8.77083e-05	0.09658	3.73936e-06	4.96432e-05	0.396579	4.62899e-06	5.65893e-05	0.353583
cg00059652	17	67605498		1.04104e-05	0.000197488	0.00319023	1.60217e-05	4.68606e-05	0.557186	9.02868e-06	7.45767e-05	0.340809	2.73034e-05	4.48166e-05	0.533022	2.27732e-05	7.57141e-05	0.317635
cg18219250	4	113818925	ANK2	-0.000314641	-7.1366e-05	0.00319156	-0.000315877	-0.000102533	0.00244568	-0.000295402	-8.1335e-05	0.0175497	-0.000320719	-7.08458e-05	0.00403951	-0.000301224	-5.94745e-05	0.0227479
cg11707556	5	10655725	ANKRD33B	-0.000581181	-0.000240172	0.00319309	-0.000291648	-0.000244035	0.050173	-0.000213108	-0.000161791	0.294327	-0.000296639	-0.00033515	0.0142793	-0.000204986	-0.000267802	0.121771
cg24125837	5	149233357		-0.000199248	-4.46023e-05	0.00319741	-0.000101945	-4.48445e-05	0.0414797	-0.000102936	-4.22258e-05	0.0791478	-9.84499e-05	-5.50516e-05	0.0315908	-0.000106179	-5.30756e-05	0.0510358
cg00525823	18	11148510	PIEZO2	5.30879e-05	3.83099e-05	0.00319785	4.86207e-05	2.88851e-05	0.00910592	3.78682e-05	4.0046e-05	0.0524482	5.1303e-05	3.60626e-05	0.00495212	4.15365e-05	5.13321e-05	0.0251404
cg19717768	1	180597310		0.000123882	4.25542e-05	0.00319926	5.8601e-05	1.5649e-05	0.273919	9.08408e-05	2.1904e-05	0.0992703	5.32246e-05	7.43453e-06	0.485729	8.42137e-05	1.47676e-05	0.205642
cg00377065	21	45586587		0.000477433	1.82478e-05	0.00320193	0.000459691	1.00887e-06	0.0107157	0.000399243	-1.32233e-05	0.0483062	0.000449078	-8.20323e-06	0.0118897	0.000386055	-2.45666e-05	0.0423466
cg27093273	18	5892213	TMEM200C	-0.000295185	-0.000217675	0.00321748	-0.000251501	-0.000289043	0.00144491	-0.000300776	-0.000371576	0.000200468	-0.000243445	-0.000286959	0.00268289	-0.000293265	-0.00035474	0.000671395
cg17805599	19	1619171	TCF3	-0.000266899	-4.88492e-05	0.0032316	-0.000204163	-3.47525e-05	0.0380273	-0.000332511	-2.51867e-05	0.0206112	-0.000165228	-2.72181e-05	0.139611	-0.000280707	-1.66373e-05	0.0907107
cg07095346	3	52864812	ITIH4	0.000247826	0.00019947	0.00323333	0.000302997	6.24995e-05	0.0212508	0.000270975	9.89083e-05	0.0300339	0.000331074	3.16662e-05	0.02374	0.000303676	5.51242e-05	0.0555555
cg26584456	10	81114059	PPIF	-7.76986e-05	-0.000253967	0.00323719	-9.20871e-05	-0.000117257	0.00169024	-0.000113259	-0.000113538	0.000487769	-9.23122e-05	-0.000118072	0.00182264	-0.000112552	-0.000142257	0.000550349
cg10000052	19	5048426	KDM4B	2.48856e-05	4.78276e-05	0.00323751	2.23416e-05	4.2928e-05	0.00723853	1.70093e-05	4.33458e-05	0.0259822	2.56158e-05	4.29854e-05	0.00667537	2.16171e-05	4.41035e-05	0.0217881
cg15835713	5	74147080	FAM169A	-2.72044e-05	-0.000199236	0.00324372	-1.58025e-05	-8.02868e-05	0.228614	-2.37083e-06	-7.58524e-05	0.57829	-1.59661e-05	-9.11426e-05	0.200008	-1.82496e-06	-8.41173e-05	0.558543
cg03349123	9	139902493	ABCA2	-0.000161202	-9.427e-05	0.0032463	-9.32214e-05	-9.52352e-05	0.0123127	-9.73368e-05	-5.93181e-05	0.147533	-8.59771e-05	-9.1243e-05	0.0263163	-8.33171e-05	-5.40653e-05	0.243591
cg13278353	2	208635942		-1.21324e-05	-4.69888e-05	0.00325365	-1.02901e-05	-2.69253e-05	0.0666081	-8.63119e-06	-2.50499e-05	0.154824	-1.10669e-05	-3.5988e-05	0.0193256	-9.72532e-06	-3.2475e-05	0.069752
cg25112438	3	15839498	ANKRD28	-1.90103e-05	-8.91543e-05	0.00325643	-1.00304e-05	-2.94739e-05	0.138434	-4.47853e-06	-3.5844e-05	0.347464	-1.00747e-05	-3.60691e-05	0.111735	-4.76206e-06	-4.42374e-05	0.264236
cg00879667	19	5915215	CAPS	-0.000473274	-7.57278e-05	0.00326546	-0.000435937	-3.03927e-05	0.0914128	-0.000434819	-1.09967e-05	0.260655	-0.000452583	-4.49272e-05	0.0442714	-0.000449779	-2.17249e-05	0.18786
cg22131452	12	132148467		0.000288863	5.77087e-05	0.00326957	0.00033972	1.13616e-06	0.00272299	0.000344848	-1.20216e-05	0.00644825	0.000333721	-2.50447e-05	0.00217648	0.000332799	-3.65719e-05	0.0057416
cg14065153	17	38512388	RARA	0.000106697	1.30929e-05	0.00327273	0.000112237	-7.33601e-06	0.0030588	0.000111237	-2.35312e-06	0.0132676	0.000108384	-1.66471e-05	0.0026198	0.000107557	-1.18265e-05	0.0121512
cg06743060	21	47166624		1.28849e-05	0.000145648	0.0032798	9.31134e-06	4.38166e-06	0.662044	1.39933e-06	5.80027e-06	0.894591	6.67907e-06	-7.66774e-07	0.875313	-2.3734e-06	-5.32065e-07	0.984615
cg17551002	1	158517849	OR6Y1	0.000101567	0.000106282	0.00328211	5.86136e-05	2.57379e-05	0.265745	6.48262e-05	3.19674e-05	0.239057	6.64619e-05	5.72498e-07	0.391337	7.52263e-05	3.32005e-06	0.368343
cg22663467	8	3855502	CSMD1	-0.000200523	-0.000154462	0.00328688	-0.000112262	-0.000132723	0.0393222	-0.000111837	-0.000147197	0.0417006	-8.61031e-05	-0.000117768	0.11269	-7.84748e-05	-0.00013059	0.127313
cg00096845	11	3400610	ZNF195	-3.56305e-05	-0.000105904	0.00328713	-1.1062e-05	-6.86831e-05	0.168199	-1.87599e-05	-6.9029e-05	0.121746	-1.16026e-05	-0.000114824	0.0227194	-2.08091e-05	-0.000118333	0.0156677
cg05659420	11	593494	PHRF1	-3.66567e-05	-3.15795e-05	0.00328824	-3.27362e-05	-2.93044e-05	0.00464776	-3.20199e-05	-2.70648e-05	0.0189121	-3.5097e-05	-2.6761e-05	0.0112199	-3.52153e-05	-2.55936e-05	0.0298138
cg26788180	6	32097420		0.000457623	0.000214908	0.00328972	0.00053783	3.2305e-05	0.0259639	0.000636456	4.97112e-05	0.013673	0.000548114	3.18394e-06	0.0340728	0.000661488	2.13861e-05	0.0161765
cg10439691	13	114290256	TFDP1	-8.44959e-05	-5.62021e-05	0.00330348	-8.41643e-05	-5.49869e-05	0.00544517	-0.000119659	-5.3417e-05	0.00624889	-7.63388e-05	-5.12225e-05	0.0167739	-0.000111835	-4.88639e-05	0.0190123
cg23627623	17	43050400		7.78733e-05	0.000205227	0.00330365	5.24862e-05	0.00014004	0.0483542	0.000118977	0.000173863	0.00903116	6.2129e-05	0.00014827	0.0408451	0.000132642	0.000183409	0.00725583
cg01437411	12	7033911	ATN1	2.48658e-05	6.3165e-05	0.00330865	1.23251e-05	1.71905e-05	0.290054	1.20524e-05	2.5786e-05	0.281589	1.36936e-05	1.43064e-05	0.268356	1.47122e-05	2.28702e-05	0.234744
cg25418852	19	35068221	SCGB1B2P	0.000313962	0.000103036	0.00331077	0.00030685	-1.9134e-05	0.0151575	0.000370722	-2.76755e-05	0.00679061	0.000298939	2.03861e-05	0.0197295	0.000361931	1.13303e-05	0.0111919
cg11714702	1	6362473	ACOT7	4.06643e-06	5.5331e-05	0.00332378	5.20449e-06	2.55675e-05	0.155041	-1.20308e-05	1.83979e-05	0.309772	5.49459e-06	2.10733e-05	0.3025	-1.24374e-05	1.19168e-05	0.520777
cg25630265	1	28856839	RCC1	7.33197e-05	7.77068e-05	0.00332533	6.92163e-05	2.66491e-05	0.0653054	5.05904e-05	2.79275e-05	0.211791	6.81863e-05	1.72691e-05	0.118187	4.80539e-05	1.95178e-05	0.344422
cg08889440	7	21065099		6.12592e-05	0.000201996	0.00332981	3.33582e-05	0.000102974	0.181223	4.06939e-05	0.000132282	0.0934978	3.88506e-05	0.000102937	0.198519	4.15924e-05	0.000131055	0.12201
cg02609337	8	134559320	ST3GAL1	-2.43077e-05	-0.000125887	0.00333632	-1.98177e-05	-3.1589e-05	0.0682935	-8.26859e-06	-3.31503e-05	0.540844	-2.13339e-05	-2.12903e-05	0.0625177	-9.08891e-06	-2.31303e-05	0.591577
cg11113536	11	115790529		0.000115275	0.000168916	0.00333912	3.89641e-05	0.000116793	0.0366822	5.06408e-05	0.000114165	0.060682	5.32432e-05	9.81849e-05	0.0939921	7.00653e-05	9.84043e-05	0.113163
cg07690441	2	71270509		-0.000229343	-0.000113654	0.00334046	-5.18043e-05	-5.6113e-05	0.338601	-3.4467e-05	-6.43636e-05	0.395455	-4.37541e-05	-2.75074e-05	0.674752	-2.36366e-05	-3.25046e-05	0.780837
cg18919541	12	121530737		-5.39538e-05	-0.000207313	0.00334487	-4.47786e-05	-0.000111635	0.0508063	-4.79497e-06	-0.000184274	0.247526	-4.3181e-05	-0.000135699	0.0482154	-7.82421e-07	-0.000212707	0.21387
cg24628013	6	29580367	GABBR1	5.2511e-05	5.96045e-05	0.00335033	4.96489e-05	3.73196e-05	0.0241782	2.13863e-05	2.93607e-05	0.304777	5.19117e-05	2.46293e-05	0.0558363	2.16971e-05	1.42805e-05	0.58521
cg23639841	8	95487349	RAD54B	-3.98339e-05	-5.3025e-05	0.00335847	-4.7705e-06	-2.01926e-05	0.664943	-8.95307e-06	-1.26734e-05	0.722031	-3.93926e-06	-2.81497e-05	0.550273	-7.86001e-06	-1.60416e-05	0.715589
cg15243597	2	63553424	WDPCP	-4.24097e-05	-0.000142118	0.0033606	7.45098e-05	-0.000125838	0.00118086	0.000119588	-0.000119487	0.00218736	5.25882e-05	-0.000141493	0.000797351	9.16939e-05	-0.000127867	0.00362888
cg27482619	10	30818479		1.14344e-05	9.82268e-05	0.00336445	4.17603e-06	1.13989e-05	0.495186	7.51901e-06	1.48265e-05	0.253141	4.69865e-06	9.14902e-06	0.531334	8.13681e-06	1.49416e-05	0.236674
cg21574186	4	96445866	UNC5C	4.38282e-05	7.57199e-05	0.00336761	4.20049e-05	2.29335e-05	0.177329	4.39183e-05	2.73514e-05	0.17435	4.3388e-05	1.53055e-05	0.258048	4.50364e-05	2.02552e-05	0.257059
cg16560824	8	142189535	DENND3	2.98975e-05	8.62826e-05	0.00336774	3.09588e-05	1.44213e-05	0.081428	2.90723e-05	1.72976e-05	0.143579	3.13002e-05	-2.78959e-06	0.129757	2.93899e-05	-2.64467e-06	0.246054
cg00530720	11	46368045	DGKZ	-4.17227e-05	-0.000194333	0.00336849	-2.12059e-05	-0.000111364	0.11158	-1.06379e-05	-0.000130203	0.198644	-1.81109e-05	-0.00013156	0.106727	-5.83201e-06	-0.000142368	0.228663
cg05295703	2	102895712		-0.000156681	-0.000143713	0.00337069	-2.68167e-05	-5.55628e-05	0.373113	-4.65552e-05	-8.99974e-05	0.10541	-2.46146e-05	-7.08547e-05	0.25949	-4.48915e-05	-0.000104057	0.0756773
cg16358867	17	72306008	DNAI2	0.000208818	0.000148941	0.00338005	0.000209162	6.82366e-05	0.0643294	9.369e-05	8.97264e-05	0.1577	0.000200863	2.30926e-05	0.234765	7.34457e-05	5.03489e-05	0.524155
cg24682751	15	93591750	RGMA	3.48293e-05	7.41436e-05	0.00338164	1.98278e-05	3.21653e-05	0.191442	2.97235e-05	4.00415e-05	0.102314	2.34709e-05	1.81649e-05	0.519865	3.47987e-05	2.79259e-05	0.28958
cg24341254	7	1997329	MAD1L1	-8.66097e-05	-2.49681e-06	0.00338284	-8.37882e-05	3.9895e-06	0.00376384	-8.36182e-05	1.49482e-05	0.00718542	-8.6419e-05	4.75496e-06	0.00281795	-8.74401e-05	1.40905e-05	0.0057492
cg26702670	15	90456619	C15orf38	0.000116911	4.02029e-05	0.00338561	0.00011276	3.79119e-06	0.0230881	0.000108765	1.13548e-05	0.0485801	0.000110219	-1.02393e-05	0.0230399	0.000105573	-4.97854e-07	0.0840647
cg11170896	7	4266872	SDK1	0.000239066	5.55383e-05	0.00338874	0.000210296	1.2614e-05	0.0342154	0.000173346	2.17657e-05	0.123092	0.000203012	1.33914e-05	0.0442125	0.000158488	1.73167e-05	0.194806
cg17420028	2	240142589	HDAC4	-0.00027807	-0.000236223	0.00339308	-0.00014595	-5.8174e-05	0.158805	-0.000175076	-5.85283e-05	0.143875	-0.000142766	-0.000114531	0.0382129	-0.000168795	-0.000114058	0.0453266
ch.1.4297470F	1	220757491		-4.08993e-05	-9.67465e-05	0.00339784	-2.05108e-05	7.3403e-05	0.112685	-1.94092e-05	6.97054e-05	0.200582	-1.96989e-05	3.48388e-05	0.232168	-1.82109e-05	3.27055e-05	0.368479
cg18244362	8	21669615		0.000111926	0.000201498	0.00340898	0.000246988	3.63416e-05	0.0541298	0.000295157	5.45783e-05	0.0264543	0.0002277	1.7563e-05	0.116035	0.000258523	3.88218e-05	0.0788984
cg12275652	1	24127148	GALE	3.32925e-05	2.93559e-05	0.00341768	2.98454e-05	1.71001e-05	0.0227037	2.553e-05	1.16469e-05	0.123223	3.00389e-05	1.4797e-05	0.0293667	2.57972e-05	7.37826e-06	0.15726
cg10891959	13	81432486		5.85969e-05	6.98718e-05	0.00341981	5.50214e-05	1.13329e-05	0.118467	5.07379e-05	1.96626e-05	0.171144	5.64035e-05	1.47323e-07	0.155181	5.38815e-05	6.84342e-06	0.227802
cg06593050	4	144480206	GUSBP5	-1.69165e-05	-1.75429e-05	0.00342723	-1.41067e-05	-1.81871e-05	0.0099165	-1.18876e-05	-1.79284e-05	0.0488867	-1.47334e-05	-2.12485e-05	0.00583303	-1.26228e-05	-2.07187e-05	0.0330745
cg04480376	15	77896785		0.000109397	0.000110285	0.00343336	0.000114044	8.26791e-05	0.00379096	0.000102189	0.00021124	0.00759639	0.000116777	0.000131769	0.00214377	0.000106847	0.000249438	0.00445951
cg22257941	6	29796086	HLA-G	3.60036e-05	8.63572e-05	0.00343628	3.09224e-05	6.88625e-05	0.019951	2.44137e-05	6.15091e-05	0.0942476	3.63307e-05	6.40392e-05	0.0161612	3.23864e-05	5.94928e-05	0.0611822
cg01743835	11	112131509	C11orf34	1.18111e-05	7.46537e-05	0.00344054	9.76692e-06	4.18384e-05	0.100837	-2.38062e-05	4.40819e-05	0.0833169	1.22216e-05	4.11023e-05	0.133284	-2.42905e-05	4.33663e-05	0.115315
cg00163462	1	76723043	ST6GALNAC3	7.1809e-05	6.49758e-05	0.00344441	5.55756e-05	1.07451e-05	0.174485	3.64268e-05	4.16749e-06	0.586447	6.05788e-05	3.6957e-06	0.183977	4.19702e-05	-3.67046e-06	0.51857
cg26430059	14	89770384	FOXN3	-1.70575e-05	-5.39545e-05	0.00345746	-7.63451e-06	-8.07906e-06	0.380027	-3.06763e-06	-9.99489e-06	0.763429	-8.0571e-06	-1.1706e-05	0.307301	-3.31861e-06	-8.45047e-06	0.786688
cg10349879	12	95867775	METAP2	1.37339e-05	4.47149e-05	0.00346595	1.34212e-05	1.25868e-05	0.0162812	1.38486e-05	1.1549e-05	0.0320654	1.35996e-05	1.69097e-05	0.0106213	1.41241e-05	1.82017e-05	0.0175477
cg14056110	17	50236465	CA10	2.48989e-05	7.81732e-05	0.00346765	1.81097e-05	4.69628e-06	0.18434	2.74165e-05	3.00799e-07	0.0545441	1.93669e-05	9.74016e-06	0.119804	2.94066e-05	6.09513e-06	0.0294128
cg04638486	5	52856570	NDUFS4	-0.00014165	-0.000221255	0.00346896	-2.27727e-05	-5.31348e-05	0.630941	-9.53326e-06	-6.74602e-05	0.622393	-2.75451e-05	-7.90708e-05	0.424845	-1.65436e-05	-9.44465e-05	0.417242
cg25286579	1	56069436		0.000168669	9.06802e-05	0.00347166	0.000138325	-2.02765e-07	0.0995773	0.00010956	3.38456e-05	0.192358	0.000144412	-1.73525e-06	0.0817943	0.000119994	4.3343e-05	0.132479
cg02923485	1	223959609	CAPN2	9.24321e-05	0.00017517	0.003482	0.000104321	0.000109016	0.0342217	9.03215e-05	0.000123089	0.0518834	0.000101776	6.42371e-05	0.143539	8.79026e-05	8.53032e-05	0.176933
cg26066724	14	104355829		0.00011591	9.7136e-05	0.00348386	0.000146247	1.05336e-05	0.0392167	0.000109048	2.30038e-05	0.118199	0.000147428	1.00274e-06	0.0531212	0.000113685	1.28344e-05	0.178651
cg12089570	19	9473715	ZNF177	-1.83028e-05	-6.26471e-05	0.0034943	-1.94739e-05	-2.70999e-06	0.00760639	-2.21374e-05	-7.3823e-06	0.00416869	-1.83799e-05	-3.20583e-06	0.0131743	-2.00951e-05	-8.20261e-06	0.0106543
cg22249986	6	74073635	KHDC3L	-0.000252664	-7.76996e-05	0.003499	-0.000208859	-5.11545e-05	0.0313381	-0.000212831	-4.27705e-05	0.0655492	-0.000221684	-8.1655e-05	0.00957421	-0.000221441	-6.55913e-05	0.0348718
cg07243988	12	122327438	PSMD9	7.11775e-05	5.03094e-05	0.00351478	5.66552e-05	-1.29741e-05	0.0318221	4.55695e-05	-1.52274e-05	0.159738	5.58271e-05	-5.16687e-06	0.0413829	4.33599e-05	-3.62819e-06	0.228439
cg03544781	8	95048288		0.000127962	0.000113691	0.00351689	9.43078e-05	6.16249e-05	0.0800595	7.87694e-05	7.08261e-05	0.111258	9.08072e-05	6.92074e-05	0.0734568	7.63015e-05	7.56306e-05	0.114596
cg06797115	3	20589671		-9.33937e-05	-0.00012262	0.00351931	8.68955e-05	-9.85474e-05	0.020539	0.000140488	-9.60314e-05	0.0156313	8.18911e-05	-0.000121603	0.00788232	0.000134455	-0.000119574	0.00745457
cg25607032	7	64300431		9.89188e-05	5.37698e-05	0.00352008	8.89238e-05	9.85526e-06	0.0222529	6.12991e-05	6.65916e-06	0.245711	8.37918e-05	1.22843e-05	0.0336529	5.37519e-05	1.07319e-05	0.317371
cg18964454	11	113641842	ZW10	-8.07406e-05	-0.000238372	0.00352289	-1.16806e-05	-0.000127551	0.269762	-9.17643e-06	-0.000117707	0.399386	-8.30208e-06	-0.000168233	0.137565	-4.09705e-06	-0.000157109	0.247567
cg18784113	3	24279519	THRB	3.7989e-05	0.00014019	0.00352321	1.61705e-05	5.67106e-05	0.322073	2.66681e-06	7.38706e-05	0.247325	2.82895e-05	5.52335e-05	0.30667	1.48825e-05	6.85815e-05	0.298677
cg22036165	8	101871315		0.000105115	6.70526e-05	0.00352815	9.77006e-05	2.3792e-05	0.0546157	0.000103082	3.51448e-05	0.0426632	0.000108954	2.26065e-05	0.0355659	0.00011178	3.4685e-05	0.0351755
cg23385200	11	44332128	ALX4	8.58387e-05	7.60421e-05	0.00353707	8.18402e-05	7.06952e-05	0.00129259	5.29039e-05	4.84173e-05	0.0798562	8.7902e-05	5.46779e-05	0.00320872	5.87409e-05	3.2132e-05	0.133788
cg00755130	6	32729587	HLA-DQB2	-0.000302188	-0.000407453	0.00353745	-0.000254157	-0.0004541	0.00232584	-0.000154465	-0.000488933	0.00763092	-0.000262569	-0.000435247	0.00539217	-0.000158088	-0.000475755	0.0169352
cg20389009	4	9760019		-7.66084e-05	-0.000258477	0.00354765	-8.47614e-05	-0.000243941	0.0057506	-1.7135e-05	-0.000236321	0.0320797	-7.31479e-05	-0.000284192	0.00283097	3.17785e-06	-0.000269513	0.0220781
cg14620234	9	108003927		0.000452301	5.56682e-05	0.00355704	0.000342858	1.74089e-05	0.0422638	0.000331423	3.61395e-05	0.0668735	0.000328923	1.03429e-05	0.0639916	0.00031703	3.20496e-05	0.0958087
cg01923020	11	117185292	BACE1	-0.000297152	-0.000118128	0.00357469	-0.000215295	-5.76296e-05	0.0835145	-0.000202991	-5.14037e-05	0.173587	-0.000216617	-6.70615e-05	0.0670508	-0.000222849	-5.71684e-05	0.135558
cg09016926	16	1289094		-0.000311974	-0.00018158	0.00357538	-0.000131277	-0.000144211	0.0767549	-5.37974e-05	-0.000191328	0.069174	-0.000131115	-0.000128225	0.131917	-5.18108e-05	-0.000169844	0.15342
cg15377152	2	29344035	CLIP4	0.000152649	8.98619e-05	0.00357881	4.07897e-05	2.42643e-05	0.488584	3.16611e-05	1.41462e-05	0.755301	3.9347e-05	2.21046e-05	0.554259	3.1175e-05	1.18098e-05	0.799584
cg03661409	2	191812319	GLS	0.000164757	7.28483e-05	0.00358146	0.000199748	4.20793e-06	0.00118423	0.000159435	-4.29386e-06	0.0344598	0.000202406	-5.37421e-06	0.00103373	0.00016335	-1.03893e-05	0.0283088
cg18566594	12	4381435	CCND2	1.36539e-05	6.53743e-05	0.00358355	7.72724e-06	1.89357e-05	0.0492568	8.0916e-06	2.14215e-05	0.0477046	8.29821e-06	1.73642e-05	0.0691697	8.68897e-06	2.05523e-05	0.0620364
cg17465631	16	81272500	BCMO1	3.74249e-05	9.48057e-05	0.00358596	2.31594e-05	1.78475e-05	0.294206	1.59672e-05	9.07153e-06	0.6515	2.47445e-05	2.98831e-05	0.203471	1.74052e-05	2.47592e-05	0.493299
cg19982089	15	29562223		-3.23475e-05	-2.73058e-05	0.00359745	-2.52233e-05	-1.4075e-05	0.0465042	-2.15891e-05	-9.62092e-07	0.217401	-2.44793e-05	-2.29826e-05	0.042585	-2.09771e-05	-1.12623e-05	0.19631
cg01521567	1	1390202	ATAD3C	4.71055e-05	1.73236e-05	0.00360182	4.60802e-05	-1.28192e-05	0.00419732	4.17613e-05	-1.20842e-05	0.0247896	4.6018e-05	-9.55671e-06	0.00646308	4.18285e-05	-1.08553e-05	0.0304787
cg13085627	15	101597169	LRRK1	-0.000266324	-0.000258635	0.00360565	-9.66968e-05	-5.58683e-05	0.321676	-4.46525e-05	-8.31685e-05	0.366779	-0.000115592	-9.30026e-05	0.118888	-8.23747e-05	-0.000119833	0.128205
cg16184818	12	121718440	CAMKK2	-0.00017291	-0.000123535	0.00361313	-1.02845e-05	-4.97751e-05	0.49319	1.70083e-05	-5.11207e-05	0.508983	-7.51502e-06	-7.13089e-05	0.278417	1.91125e-05	-7.12888e-05	0.315075
cg00405112	3	137728329	CLDN18	0.000104813	5.48185e-05	0.00361463	0.000109687	1.66289e-05	0.0057214	0.000121603	2.74109e-05	0.00474642	0.000112498	-3.01609e-06	0.00735998	0.000127757	6.88738e-06	0.00625171
cg10557584	1	41481382	SLFNL1	-7.91576e-05	-0.000129593	0.00361493	5.30769e-05	-0.000113905	0.00874292	5.99009e-05	-0.000129701	0.00547842	6.37053e-05	-0.000130343	0.0037499	7.41393e-05	-0.000145553	0.00276702
cg13383639	5	158449760	EBF1	-0.000261582	-0.000163226	0.00361536	-0.000251669	-0.000130825	0.00655308	-0.000227943	-0.00012183	0.0293165	-0.000256796	-0.000142486	0.00503485	-0.000216896	-0.000141631	0.0250021
cg12736037	6	164294790		0.000142274	7.4348e-05	0.00362104	7.27432e-05	3.78e-05	0.151398	7.93776e-05	5.194e-05	0.0916981	6.8142e-05	3.92657e-05	0.175713	7.62886e-05	5.07543e-05	0.123194
cg18073514	19	1065728	HMHA1	-7.3694e-06	-8.68553e-05	0.00362112	2.32131e-05	-8.61199e-05	0.00188266	-6.53801e-06	-9.21064e-05	0.00264571	2.83397e-05	-0.000103576	0.000277105	3.25287e-06	-0.000110523	0.000491046
cg19103398	3	59036158	C3orf67	0.000194927	0.000101744	0.00362259	0.000111947	9.15908e-05	0.0340631	0.000134956	0.000105255	0.0219796	0.000103767	8.73075e-05	0.0611615	0.000128774	9.97015e-05	0.043199
cg09767658	1	8433089	RERE	6.20068e-05	6.73825e-05	0.00363272	4.48603e-05	3.32344e-05	0.0515702	7.22843e-05	2.78133e-05	0.0194269	4.29319e-05	2.87951e-05	0.0962812	6.99539e-05	2.39349e-05	0.0354325
cg13101887	10	29890938	SVIL	0.000342552	7.37312e-05	0.00363628	0.000198931	-3.37925e-06	0.179409	0.000165571	-1.77866e-05	0.310348	0.000182626	-4.4694e-06	0.238097	0.000147433	-2.65766e-05	0.335526
cg05557849	5	134182149	C5orf24	-2.39535e-05	-0.000121294	0.00364275	-1.66491e-05	-2.02834e-05	0.152027	-1.47585e-05	-1.62687e-05	0.319468	-1.80674e-05	-2.16231e-05	0.126949	-1.67461e-05	-1.55046e-05	0.29521
cg12105691	3	168511423	EGFEM1P	0.000119885	0.000216115	0.00365193	9.4363e-05	2.92666e-05	0.223632	7.51098e-05	6.08312e-05	0.24023	9.73712e-05	3.77262e-06	0.310467	7.95932e-05	3.41892e-05	0.385993
cg25572043	3	15839627	ANKRD28	-2.46787e-05	-0.00020969	0.00365639	-8.66063e-06	-2.78911e-05	0.61464	-6.30287e-06	-1.60568e-05	0.827151	-7.0598e-06	-5.79502e-05	0.547385	-5.06235e-06	-4.83296e-05	0.736631
cg22735324	8	48691148	PRKDC	-4.61012e-05	-5.08028e-05	0.00367794	-4.85679e-05	-1.38861e-05	0.00463691	-5.1814e-05	-6.71739e-06	0.0131141	-4.52255e-05	-1.20103e-05	0.0106039	-4.77053e-05	-3.85294e-06	0.0298419
cg17428593	7	107719635	LAMB4	4.06819e-05	0.000107389	0.00368074	3.40974e-05	4.79248e-05	0.0928154	3.66704e-05	5.06231e-05	0.104996	3.60634e-05	4.96839e-05	0.0905516	3.86436e-05	5.07588e-05	0.116084
cg06303282	4	154266565	MND1	-4.53336e-05	-0.000114423	0.00368298	-2.7371e-05	-8.623e-05	0.0555588	-7.40853e-06	-9.4616e-05	0.0895607	-3.2526e-05	-8.83717e-05	0.0530778	-1.44048e-05	-9.1278e-05	0.117767
cg01604601	2	69846936	AAK1	-1.55217e-05	-0.000104842	0.00368351	-9.25593e-06	-3.33286e-05	0.113113	-7.20384e-06	-4.92958e-05	0.107625	-9.00336e-06	-1.60888e-05	0.263508	-6.80616e-06	-2.86502e-05	0.338037
cg25142390	1	6534951	PLEKHG5	0.000140823	6.76045e-05	0.00368819	0.000122191	-1.95221e-07	0.0978081	9.93515e-05	7.62563e-06	0.261019	0.000123711	-1.88028e-05	0.0555246	9.82746e-05	-1.2981e-05	0.245071
cg17176209	7	4014070	SDK1	0.000134655	6.49046e-05	0.00369204	0.000123149	-3.64399e-05	0.0143733	0.000109196	-1.58928e-05	0.102421	0.00012474	-3.31929e-05	0.0168702	0.000113752	-1.4009e-05	0.0956949
cg14789551	2	130345405		-0.000409375	-5.68311e-05	0.00369305	-0.000362091	-5.5384e-05	0.0103481	-0.000289021	-7.63665e-05	0.0563179	-0.000365537	-3.45311e-05	0.0153791	-0.00029132	-5.52214e-05	0.0881979
cg02407068	4	39771851	UBE2K	-0.000159857	-4.44298e-05	0.00370141	-2.55477e-05	-3.23597e-05	0.0685725	-5.01209e-05	-3.16081e-05	0.0606953	-3.27362e-05	-2.79492e-05	0.124868	-6.04555e-05	-2.72014e-05	0.0890233
cg08908482	13	80377426		7.71769e-05	0.00015939	0.00370392	2.04378e-05	6.25628e-05	0.338184	2.21227e-05	9.4022e-05	0.135333	2.83254e-05	5.48565e-05	0.421295	3.48821e-05	8.7545e-05	0.182385
cg02147194	5	141081145		7.92594e-05	0.000117361	0.00371447	7.81491e-05	9.57659e-05	0.00641076	7.40926e-05	0.000167056	0.00837854	8.36512e-05	0.0001157	0.00255589	8.10406e-05	0.000192546	0.00339059
cg20109856	7	96643454	DLX6-AS1	-0.000158432	-0.000267144	0.00371578	-6.74202e-05	-0.000205891	0.0694963	-7.37431e-05	-0.000270856	0.0240464	-8.59754e-05	-0.000231355	0.0396039	-0.000100435	-0.000305182	0.0108884
cg18330047	6	32064783	TNXB	-2.22501e-05	-0.000173694	0.00371802	-2.53195e-05	-0.000100251	0.081395	-2.86166e-05	-0.000114778	0.0652182	-2.24075e-05	-0.000128389	0.044462	-2.51816e-05	-0.000147056	0.0336561
cg04474366	3	186505347		0.000154847	0.000154621	0.00371818	0.000174895	4.79483e-05	0.047439	0.000186967	7.54209e-05	0.0338096	0.00015156	1.86021e-05	0.155382	0.000155076	4.18197e-05	0.153533
cg00589929	2	15966003		0.000182119	7.45081e-05	0.00372375	0.000113019	3.80442e-05	0.114543	0.0001385	4.69645e-05	0.069906	0.000116418	4.0399e-05	0.107834	0.000141999	4.83582e-05	0.0716441
cg10379077	16	11076864	CLEC16A	0.000206474	5.36289e-05	0.00372415	0.000243926	4.58682e-05	0.000116488	0.000258357	4.35542e-05	0.000343182	0.000252956	2.43275e-05	0.000223417	0.000267279	1.86285e-05	0.000707598
cg16819743	1	177833288		0.000107654	0.000113325	0.003736	3.58151e-05	8.22642e-05	0.0800589	5.48835e-05	0.000112379	0.0153292	3.53903e-05	8.76614e-05	0.0769985	5.81889e-05	0.000115052	0.0197228
ch.6.82410F	6	3021089		-4.43437e-05	-1.89804e-05	0.00373886	-2.461e-05	2.60899e-05	0.0884698	-1.97527e-05	5.86747e-06	0.332319	-2.46671e-05	-5.27714e-06	0.116172	-2.05676e-05	-1.73855e-05	0.28602
cg09220563	14	54261853		4.8151e-05	0.000169707	0.0037473	4.66348e-05	9.3885e-05	0.103543	3.67223e-05	9.84745e-05	0.14121	4.33618e-05	6.96599e-05	0.287615	2.80449e-05	7.67848e-05	0.349322
cg21579239	15	43211292	TTBK2	0.000281027	0.00029533	0.00375506	-5.56966e-05	-3.45914e-05	0.790244	-8.3585e-05	9.20317e-06	0.890585	-3.30872e-05	-4.97664e-05	0.752889	-5.32838e-05	2.9786e-08	0.970382
cg08815110	17	66291422	ARSG	5.98326e-05	0.00013025	0.00377311	9.08912e-06	7.26699e-05	0.163567	5.59273e-06	8.0373e-05	0.15398	6.02026e-06	5.72175e-05	0.375745	9.91746e-06	6.2922e-05	0.358918
cg22772878	19	2721800	DIRAS1	5.05178e-06	0.000104524	0.00377374	1.54495e-06	9.06307e-05	0.0292101	-2.17744e-06	0.000105252	0.0163364	1.16294e-06	7.37334e-05	0.123783	-2.58284e-06	8.96139e-05	0.0648106
cg25410668	1	28241577	RPA2	-1.6392e-05	-0.000201805	0.00377553	-1.3201e-05	-0.00012909	0.0964152	-2.73846e-05	-0.00011101	0.163554	-1.76875e-05	-0.00012089	0.141915	-3.21526e-05	-9.57246e-05	0.240879
cg27332196	3	90130850		0.000231263	0.000120379	0.00378026	9.28991e-05	6.12765e-05	0.20358	9.21884e-05	6.31209e-05	0.253483	0.000104085	7.10842e-05	0.147301	0.000111029	7.17087e-05	0.184539
cg20487932	12	109234959	SSH1	-0.00021222	-0.000101659	0.00379188	-0.000104553	-4.9017e-05	0.127474	-0.00010648	-2.71708e-05	0.315866	-0.000118727	-7.16678e-05	0.0420386	-0.000129777	-4.35582e-05	0.15066
cg27054144	4	185092121	ENPP6	0.000178612	0.000144083	0.00379358	7.91032e-05	3.49041e-05	0.38078	8.13207e-05	8.32112e-05	0.126906	7.60401e-05	1.82897e-05	0.537895	7.76564e-05	7.12097e-05	0.218628
cg23892439	7	39332884	POU6F2	0.000145094	0.000159183	0.00379611	0.000183455	0.000181606	0.000801914	0.000241019	0.000205749	0.000269089	0.000195532	0.000170165	0.00203006	0.000254583	0.000199084	0.000582351
cg22677100	12	15938047	EPS8	0.000253273	0.000104638	0.00380174	0.000119193	2.54966e-06	0.335918	9.12167e-05	5.94088e-06	0.581076	0.000111862	-1.60232e-05	0.308917	7.90494e-05	-1.00885e-05	0.63568
cg01826714	5	180324804	BTNL8	3.45128e-05	0.000134748	0.00380457	-4.94758e-07	1.98454e-05	0.876296	-8.30844e-06	4.25918e-05	0.546192	1.1544e-06	8.69708e-06	0.976977	-5.87143e-06	3.63601e-05	0.683116
cg10838410	12	6659524	IFFO1	-0.0001555	-0.000274133	0.00380846	-0.000186227	-0.000125259	0.0014025	-0.00017085	-0.000142835	0.0049541	-0.000183243	-8.44344e-05	0.00591564	-0.000164458	-9.93498e-05	0.0230204
cg06488150	7	6476003	DAGLB	-2.12128e-05	-0.000140581	0.00382214	-5.62523e-06	-4.51269e-05	0.486765	-5.72492e-06	-6.31775e-05	0.355134	-7.95976e-06	-5.8749e-05	0.312601	-9.52215e-06	-7.66827e-05	0.208328
cg06380320	17	75399899	2016-09-09	-6.53785e-05	-0.000231656	0.0038242	-5.27205e-05	-7.39628e-05	0.273315	-3.18602e-05	-9.30976e-05	0.207857	-4.20643e-05	-7.04064e-05	0.366855	-1.89136e-05	-9.56813e-05	0.249298
cg27476859	7	2772710	GNA12	0.000379562	0.000258341	0.00383133	0.00024845	0.000158427	0.0652814	0.000319803	0.000177007	0.042953	0.00023484	0.000133533	0.135146	0.000305824	0.000149764	0.094564
cg14055351	22	38688721	CSNK1E	-0.000127049	-0.000191899	0.00383143	-2.00276e-05	-9.64941e-05	0.175868	-2.48279e-05	-9.26494e-05	0.251548	-3.38405e-05	-8.64772e-05	0.264114	-4.48151e-05	-7.72772e-05	0.377592
cg05676562	16	30102457	TBX6	4.34014e-05	0.000113009	0.00383516	4.48305e-05	4.92442e-05	0.0860487	3.85295e-05	4.21422e-05	0.218978	4.59626e-05	4.39526e-05	0.117809	3.9054e-05	3.73883e-05	0.276092
cg04762312	6	157800071		0.000335925	0.000155253	0.00383622	0.000203705	7.24933e-05	0.135539	0.000198319	4.92657e-05	0.270266	0.000218876	4.98525e-05	0.150584	0.000220243	3.19852e-05	0.256103
cg13551141	9	127155187	PSMB7	-0.000127144	-0.000155562	0.00384401	-1.49467e-05	-4.64058e-05	0.409303	-8.67472e-05	-5.47385e-05	0.153123	-5.52495e-06	-5.98926e-05	0.292655	-7.78595e-05	-7.49025e-05	0.0853897
cg21609584	2	101508685	NPAS2	3.98471e-05	0.000165752	0.0038445	8.8223e-05	9.1197e-05	0.0563822	7.30018e-05	8.89972e-05	0.124391	8.4521e-05	6.06068e-05	0.18878	6.72606e-05	6.29936e-05	0.307676
cg08258526	8	49647734	EFCAB1	-1.69518e-05	-4.05451e-05	0.00384463	-1.64461e-05	-2.70676e-05	0.0281064	-1.42724e-05	-3.19582e-05	0.0465966	-1.78343e-05	-3.39533e-05	0.0108781	-1.55161e-05	-3.57607e-05	0.0310822
cg11080540	5	54897272		0.000151855	7.32165e-05	0.00386222	0.000118592	8.77916e-05	0.00245268	0.000120334	9.34792e-05	0.00517828	0.000128268	5.35619e-05	0.00638566	0.000132616	5.79494e-05	0.0123278
cg10753966	3	55556197	ERC2	-3.86021e-05	-0.000309922	0.00386377	-3.00026e-05	-5.02236e-05	0.390292	-4.12336e-05	-0.000131861	0.108027	-2.77092e-05	-0.000100891	0.267713	-3.74405e-05	-0.000199466	0.0503539
cg18896967	11	129685428	TMEM45B	0.000234921	8.18138e-05	0.00386472	0.000210601	-5.25301e-05	0.0136332	0.000291484	-6.25593e-05	0.00163525	0.000222384	-4.74093e-05	0.0112654	0.000309955	-4.86309e-05	0.00128126
cg21624980	8	145101833	SPATC1	0.000126496	0.000153071	0.00386668	6.91252e-05	-2.2784e-07	0.775126	9.99272e-05	-1.44435e-05	0.505862	7.40715e-05	-1.47072e-05	0.587746	0.000107116	-3.13353e-05	0.314768
cg00536745	7	128428030		0.000233805	0.000129574	0.00387073	6.99465e-05	1.64919e-05	0.632659	8.06194e-05	2.54086e-05	0.562918	8.05836e-05	2.64723e-05	0.500044	9.22788e-05	3.80884e-05	0.42641
cg07143462	2	157289513		-0.000177662	-0.000307474	0.00387456	-6.70892e-05	-0.000212164	0.00131597	-9.82529e-05	-0.000196813	0.00584166	-8.44897e-05	-0.000207541	0.00251857	-0.000118512	-0.0001816	0.014286
cg02471149	13	98221756		9.46344e-05	0.000161853	0.00387789	1.06781e-05	7.81495e-05	0.325524	-9.9683e-06	8.56778e-05	0.32308	2.03802e-05	7.28001e-05	0.382202	1.33909e-05	8.51594e-05	0.364258
ch.7.1140112F	7	49032475		-3.50638e-05	-2.58073e-05	0.00388151	-1.84758e-05	2.68667e-05	0.0456924	-1.80949e-05	1.95445e-05	0.11249	-1.90472e-05	1.69676e-05	0.0612248	-1.89183e-05	7.23921e-06	0.139522
cg01963189	4	121613795		0.000171918	0.000169808	0.00389214	3.54562e-05	4.44172e-05	0.561298	7.47346e-05	5.67349e-05	0.319825	3.66057e-05	4.84633e-05	0.549801	7.59644e-05	6.63031e-05	0.288861
cg00005166	16	3264442	OR1F2P	-0.000343425	-0.000206367	0.00389473	-0.000188967	-7.65536e-05	0.130827	-0.000113148	-0.000101942	0.264385	-0.000200015	-6.76269e-05	0.141957	-0.000126672	-9.66244e-05	0.288936
cg21989425	17	28667441		5.02217e-05	0.000229905	0.00389817	4.86831e-05	0.00020008	0.0114929	4.55605e-05	0.000315027	0.00135835	4.64365e-05	0.000120948	0.0763391	4.42413e-05	0.000237725	0.0187542
cg02963327	12	9800467	LOC374443	-2.2373e-05	-4.03932e-05	0.00389929	-1.85261e-05	-2.43668e-05	0.0079792	-2.18659e-05	-2.29828e-05	0.00877983	-1.70034e-05	-3.67162e-05	0.00225652	-1.98102e-05	-3.70977e-05	0.00294723
cg03216635	1	242349206	PLD5	0.000164191	0.00014019	0.00390581	4.30236e-05	9.52093e-05	0.145148	1.05831e-05	0.000104464	0.191721	4.45209e-05	0.000114765	0.0842317	1.12557e-05	0.000124752	0.119429
cg15114510	11	10639944	MRVI1	0.00022331	6.42897e-05	0.00391816	0.000105716	1.99091e-06	0.320439	0.000100673	2.3235e-05	0.266665	0.000114078	-1.07863e-05	0.221797	0.00011503	1.22488e-05	0.286212
cg13869233	2	121980399	TFCP2L1	0.000231972	7.21713e-05	0.00391947	8.80186e-05	1.79014e-05	0.423467	3.36526e-05	2.34846e-05	0.584625	0.000103456	2.52593e-05	0.272396	5.08634e-05	3.32025e-05	0.373938
cg12241599	15	37375069	MEIS2	6.48757e-05	0.000159065	0.00392171	5.46323e-05	9.88112e-05	0.0770844	4.79177e-05	6.64032e-05	0.326327	4.446e-05	9.87515e-05	0.109067	2.63255e-05	7.46633e-05	0.368034
cg15037596	3	75444752		-0.000190409	-0.000175642	0.0039284	-0.000258625	-0.000227226	5.70534e-05	-0.000147409	-0.000235193	0.000522793	-0.000271913	-0.000262009	1.24735e-05	-0.000170942	-0.000270906	0.000137697
cg17941330	1	147245494	GJA5	1.73764e-05	0.000177267	0.00392895	3.97849e-06	0.000149982	0.031185	3.76615e-06	0.000167641	0.0258715	4.28441e-06	0.000132975	0.083641	4.5408e-06	0.000154993	0.0590562
cg16403725	5	13735963	DNAH5	0.000172564	0.000149929	0.00393178	7.69697e-05	4.12672e-05	0.447213	0.000138711	7.57296e-05	0.118102	8.31455e-05	6.02611e-05	0.298324	0.000152353	9.59426e-05	0.0628069
cg10465696	11	124767948	ROBO4	-3.78875e-05	-4.05072e-05	0.00394255	-3.89451e-05	7.73074e-06	0.00323296	-3.62236e-05	1.24532e-05	0.0174314	-3.85005e-05	1.36415e-05	0.00349435	-3.55021e-05	2.46366e-05	0.017537
cg01723747	16	1727942	HN1L	-3.32392e-05	-0.000147377	0.00396137	-6.61589e-06	-9.40647e-05	0.283712	2.82756e-06	-0.000110658	0.299896	-7.67727e-06	-0.000160999	0.0475855	1.62182e-06	-0.000184772	0.0526602
cg27067612	16	32359536		-0.000283838	-0.000165132	0.00396571	-0.000193891	-0.000142327	0.0322718	-7.6008e-05	-0.000145442	0.10053	-0.000199743	-0.000130392	0.0600047	-8.89567e-05	-0.000131741	0.175501
cg23762517	1	42384310	HIVEP3	2.40943e-05	0.000289928	0.00396673	-7.12117e-05	0.000164123	0.102465	-3.66272e-05	0.000113984	0.420221	-7.41573e-05	0.000122874	0.276252	-4.20542e-05	7.79018e-05	0.659052
cg08989214	16	87492071	ZCCHC14	5.87296e-05	5.50418e-05	0.00396765	5.98681e-05	1.74181e-05	0.055509	5.34663e-05	1.55787e-05	0.151843	6.23294e-05	1.33315e-05	0.0643076	5.57426e-05	1.08259e-05	0.180584
cg01171429	16	69939015	WWP2	0.000112219	6.53014e-05	0.00396918	5.45093e-05	3.10264e-05	0.201962	5.34032e-05	4.57111e-05	0.10298	5.59195e-05	2.24231e-05	0.339736	5.38813e-05	3.52876e-05	0.237221
cg09859659	8	142180109	DENND3	-0.00044966	-0.000283314	0.00397866	-0.000315875	-6.1359e-05	0.0503653	-0.000382471	-9.52785e-05	0.0142817	-0.000296156	-6.82636e-05	0.0592899	-0.00036408	-0.000103988	0.0169686
cg12772932	6	137747335		-0.00032475	-0.000230826	0.0039824	-0.000311365	-0.000115879	0.0366248	-0.000364919	-0.000141278	0.0233659	-0.000294514	-0.000103993	0.0609655	-0.000352501	-0.000139138	0.0339233
cg22676447	6	5892489		-9.39065e-05	-9.13811e-05	0.00398939	-4.87498e-05	-9.81298e-05	0.0112182	-4.56619e-06	-0.000127805	0.0104537	-4.12902e-05	-9.8789e-05	0.0217401	5.47367e-06	-0.000125966	0.0209591
cg03123424	19	42930652	LIPE	5.51823e-06	8.68202e-05	0.00399809	-7.62459e-06	1.84856e-05	0.399946	-3.75704e-06	1.52379e-05	0.634482	-8.48176e-06	1.36795e-05	0.573406	-4.64191e-06	1.1003e-05	0.778821
cg14780066	19	6373131	ALKBH7	-1.98177e-05	-6.84067e-05	0.00399842	-1.22712e-05	-7.18502e-05	0.00841685	-6.8253e-06	-7.82723e-05	0.0145976	-1.33913e-05	-6.60557e-05	0.0192808	-8.33566e-06	-6.59613e-05	0.0564998
cg01296877	1	2274955	MORN1	0.00183018	0.00037571	0.00400273	0.00180526	0.000282113	0.00333212	0.00162039	0.000364584	0.0139288	0.00168152	0.000267402	0.00523186	0.00151593	0.00039214	0.0208085
cg01191566	11	64780710	ARL2	-8.99649e-05	-6.83369e-05	0.00400318	-6.88353e-05	-3.14211e-05	0.0781973	-2.42933e-05	-2.72638e-05	0.399917	-7.41705e-05	-3.68709e-05	0.0486559	-3.16781e-05	-3.05952e-05	0.327661
cg27312474	3	125488009		-0.000285759	-0.000413901	0.00400688	-0.000255614	-0.000481302	0.00246431	-0.000333239	-0.000548422	0.000879133	-0.000255471	-0.000506814	0.0023263	-0.000323713	-0.000583916	0.000857619
cg27290624	3	194208441		1.02768e-05	1.52053e-05	0.00401105	7.28865e-06	-6.37301e-08	0.159474	1.05972e-05	-1.44286e-06	0.0358557	7.25502e-06	-4.77978e-06	0.104199	1.10802e-05	-5.03907e-06	0.0183449
cg00599812	1	1385047	ATAD3C	0.000227811	8.16974e-05	0.00401494	0.000152372	-4.16364e-05	0.0962464	0.00018134	-4.64909e-05	0.0687997	0.000146568	-3.34304e-05	0.13189	0.000172182	-4.80535e-05	0.0943028
cg21909533	4	54104209	SCFD2	-0.000293529	-6.5271e-05	0.00401604	-0.000192143	-0.000110668	0.0175501	-0.000130998	-9.63503e-05	0.148818	-0.000191351	-0.000115771	0.0189827	-0.00013169	-0.000113765	0.123646
cg16372520	14	78869751	NRXN3	0.000244406	0.000173102	0.00401658	0.000239736	0.000159243	0.00875891	0.000247591	0.000191883	0.00584873	0.000238745	0.000103924	0.0555257	0.000252185	0.000129351	0.0475164
cg26666090	16	58549219	SETD6	-3.51355e-05	-7.96159e-05	0.00401848	-3.24546e-05	-1.35198e-05	0.124373	-3.7609e-05	-2.14164e-05	0.0627575	-3.21874e-05	-1.16024e-05	0.159857	-3.75975e-05	-1.73109e-05	0.103632
cg05428452	6	32712979	HLA-DQA2	-0.000143341	-0.000137603	0.0040202	-0.000171045	-8.31447e-06	0.0027997	-0.00013696	-1.71578e-05	0.0546318	-0.000178313	-2.46234e-05	0.00221509	-0.000141674	-3.63499e-05	0.0436162
cg26516489	15	41625261		-1.7767e-05	-6.90966e-05	0.00403356	-1.1622e-05	-3.66677e-05	0.0339917	-1.35652e-05	-4.33424e-05	0.020763	-1.2843e-05	-3.54768e-05	0.033241	-1.54245e-05	-3.75219e-05	0.0288008
cg11642324	12	133348293	GOLGA3	-1.73889e-05	-0.000150836	0.00403513	-1.62107e-05	-3.65331e-05	0.223227	-2.19004e-05	-3.87356e-05	0.153754	-1.37985e-05	-4.07172e-05	0.265293	-1.78197e-05	-3.6805e-05	0.262359
cg27091100	19	36128359	RBM42	-1.72494e-05	-5.59255e-05	0.00403728	-5.77871e-06	-5.45278e-05	0.0110073	-2.44572e-05	-4.41923e-05	0.0567305	-4.61551e-06	-5.91142e-05	0.00937921	-2.56064e-05	-4.86635e-05	0.0470655
ch.12.868326R	12	43315281		-3.44628e-05	-6.45639e-05	0.0040378	-1.46922e-05	-4.02242e-05	0.173725	-5.24088e-06	-3.03861e-05	0.608053	-1.42383e-05	-5.39403e-05	0.112867	-4.23783e-06	-4.43889e-05	0.466367
cg03571129	2	113032661	ZC3H6	-1.79417e-05	-0.000167867	0.00403829	-9.39297e-06	-1.71282e-05	0.538227	-9.53931e-07	-1.12979e-05	0.971884	-1.03408e-05	-7.28006e-05	0.178877	-1.77617e-06	-7.06973e-05	0.515639
cg02003183	14	103415882	CDC42BPB	-2.36649e-05	-0.000260235	0.0040447	-1.43663e-05	-8.81018e-05	0.297171	-4.28213e-05	-8.13265e-05	0.19233	-1.8865e-05	-6.88108e-05	0.431336	-4.82818e-05	-6.30292e-05	0.245168
cg02482233	7	56031952	GBAS	0.000165073	0.00013498	0.00404532	0.000154066	-2.07271e-06	0.149209	0.000155911	1.36948e-05	0.186955	0.000173919	8.15095e-07	0.0900931	0.000182428	1.93543e-05	0.099966
cg17722435	7	22604019		0.000148634	0.000174337	0.00404963	8.04392e-05	5.36154e-05	0.424713	4.61898e-05	4.71194e-05	0.646824	0.000104045	5.89471e-05	0.337545	7.58495e-05	4.2609e-05	0.616049
cg14101193	4	1769559		-1.69302e-05	-0.000107195	0.00405085	-1.72296e-05	-2.58293e-05	0.018195	-1.94586e-05	-2.873e-05	0.0153672	-1.72135e-05	-2.91891e-05	0.0151731	-1.94217e-05	-3.10979e-05	0.015168
cg13396134	9	132144085		0.000375027	0.000156787	0.00405754	0.000393422	-1.87331e-05	0.0811068	0.000374201	-3.25592e-05	0.104253	0.000375176	-4.50374e-05	0.0409939	0.000343654	-5.90814e-05	0.0541699
cg11795680	14	88629028		4.26601e-05	6.21173e-05	0.00406284	3.98618e-05	2.90804e-05	0.0505354	3.80934e-05	2.63357e-05	0.113079	3.82525e-05	1.72286e-05	0.13081	3.6318e-05	1.17903e-05	0.268404
cg08356214	19	7460327	ARHGEF18	4.51379e-05	7.0686e-05	0.00406888	4.98364e-05	7.33494e-05	0.000281127	4.34438e-05	6.88391e-05	0.00392597	5.13698e-05	6.44368e-05	0.000634192	4.49391e-05	6.13819e-05	0.0071625
cg00059737	1	12400434	VPS13D	0.00025248	0.000148198	0.0040718	0.000164173	-8.35039e-06	0.158245	0.000237416	2.03441e-05	0.0385042	0.000153555	-6.74194e-05	0.077437	0.000229102	-3.96097e-05	0.0397117
cg15097606	17	26899172	PIGS	-7.48108e-05	-0.000192487	0.00407458	-1.612e-05	-0.000159804	0.0430234	-1.83371e-05	-0.00018956	0.0226224	-1.67813e-05	-0.000166266	0.045094	-1.32526e-05	-0.000197764	0.0253621
cg09991306	2	241975140	SNED1	-1.12071e-05	-0.000239382	0.00408104	-1.77124e-05	-0.000128845	0.00961369	-2.15459e-05	-0.000143195	0.00708934	-1.87253e-05	-0.000126108	0.0161342	-2.32048e-05	-0.000142531	0.010843
cg01176028	21	43653234	ABCG1	-1.11386e-05	-0.000349269	0.00408389	-1.41706e-05	-0.000106914	0.182856	-5.84579e-06	-0.000107605	0.344883	-1.65354e-05	-5.57016e-05	0.408651	-8.97909e-06	-4.74028e-05	0.704488
cg22902532	11	74440516	CHRDL2	2.59982e-06	0.000172611	0.0040842	-7.02663e-05	8.60733e-05	0.141568	-8.98544e-05	0.000125021	0.0315154	-7.67406e-05	7.86227e-05	0.213563	-9.7627e-05	0.000127155	0.0393343
cg26124242	11	106888757	GUCY1A2	3.47543e-05	5.11368e-05	0.0040925	3.76542e-05	4.11129e-05	0.0128784	2.4109e-05	3.39867e-05	0.120359	3.81407e-05	3.92354e-05	0.0206099	2.47018e-05	3.2588e-05	0.15607
cg00950418	7	105029125	SRPK2	1.6167e-05	1.29621e-05	0.00409523	1.46105e-05	5.20396e-06	0.0268997	1.876e-05	5.76626e-06	0.00862786	1.67237e-05	-2.28902e-06	0.0101368	2.15214e-05	-9.66574e-07	0.00243543
cg12078775	6	30419543		0.000261573	0.000393786	0.00409808	0.000312264	0.000387423	0.00369557	0.00031119	0.000405766	0.00729902	0.000324125	0.000311672	0.0112457	0.000337423	0.000322334	0.0187824
cg01466741	5	134733519	H2AFY	-2.58721e-05	-6.21457e-05	0.00410222	-1.68135e-05	-2.67131e-05	0.065457	-1.29848e-05	-2.75485e-05	0.193845	-1.78883e-05	-2.65011e-05	0.0574225	-1.40504e-05	-2.52832e-05	0.200038
cg27048432	2	133403009		-0.000538363	-0.000256999	0.0041088	-0.000375316	-0.000218855	0.024481	-0.000137033	-0.000207165	0.113077	-0.000343253	-0.00021711	0.0389736	-7.83731e-05	-0.000207534	0.158148
cg22797461	19	40943746		6.02978e-05	0.000137909	0.00411357	8.45978e-05	2.03193e-05	0.295859	0.000106007	2.5969e-05	0.210143	8.97048e-05	1.5052e-05	0.307937	0.000111866	1.79343e-05	0.235052
cg12034869	15	92555243	SLCO3A1	0.000310513	2.78173e-05	0.00411362	0.000318152	-3.51887e-06	0.00140027	0.000320158	-1.0887e-06	0.00502971	0.000323344	-4.32537e-05	0.000697334	0.00033636	-4.82649e-05	0.00172337
cg25841309	1	27248983	NUDC	0.000307569	0.000180731	0.00411683	0.000301871	8.83519e-05	0.0360015	0.000447491	0.000109004	0.00441364	0.000293596	5.27151e-05	0.0788389	0.000436275	7.70527e-05	0.0112224
cg18399472	5	118971490	FAM170A	0.000116785	8.86571e-05	0.00412707	3.10411e-05	4.61378e-05	0.308873	3.88286e-05	5.80519e-05	0.212857	3.62173e-05	2.67688e-05	0.524942	4.84339e-05	3.56328e-05	0.396487
cg21193744	8	6405105		4.10227e-05	8.301e-05	0.00412815	4.43508e-05	3.87199e-05	0.0836084	5.10061e-05	3.03072e-05	0.156983	4.47911e-05	2.03542e-05	0.25369	5.34065e-05	1.12303e-05	0.326204
cg01070907	14	100684433		0.000142245	5.07158e-05	0.00412831	0.000166069	-2.13293e-06	0.00741571	0.000167968	2.85848e-06	0.0186158	0.000167126	-2.12754e-05	0.00358641	0.000168209	-1.67787e-05	0.0130149
cg10051312	13	20204784		-0.000236747	-0.000116283	0.00413235	-0.000100968	-0.000107278	0.0517049	-0.000117959	-7.82378e-05	0.154637	-9.94261e-05	-0.000117444	0.0470632	-0.000118649	-8.23289e-05	0.160497
cg09276363	1	112531488	KCND3	3.30059e-05	7.83745e-05	0.00413403	2.83409e-05	8.65212e-05	0.00580603	3.02494e-05	0.000101973	0.00486589	2.77636e-05	0.000103853	0.00349986	2.98449e-05	0.00012782	0.00193051
cg21642251	17	29154029		-0.000183004	-9.26598e-05	0.00413471	-0.000122143	-0.000142179	0.00201263	-0.00012376	-0.000130013	0.00860746	-0.00012836	-0.000173113	0.000532135	-0.00013284	-0.000163081	0.00248689
cg23288973	5	135701050	TRPC7	-1.53466e-05	-8.50061e-05	0.00413484	-1.02551e-05	-2.17256e-05	0.211994	-8.34377e-06	-2.73546e-05	0.248438	-9.44598e-06	-2.56644e-05	0.204186	-7.38569e-06	-2.90769e-05	0.278485
cg14386624	9	91006749	SPIN1	-2.03878e-05	-0.000231157	0.00413635	-1.45898e-05	-0.000124637	0.100239	-2.13077e-05	-0.000124261	0.0909602	-1.33306e-05	-0.000145731	0.0711848	-2.00978e-05	-0.000141614	0.0773127
cg17838626	11	76571610	ACER3	3.24018e-05	3.85176e-05	0.00414224	2.86791e-05	3.71057e-05	0.0105231	3.43601e-05	3.58777e-05	0.0113373	3.0098e-05	3.06555e-05	0.0187553	3.60518e-05	3.24572e-05	0.0142184
ch.1.183610071R	1	185343448		-3.1972e-05	-7.01988e-05	0.00414256	-1.47638e-05	-1.68594e-05	0.219401	-1.28243e-05	-4.37133e-05	0.204619	-1.27533e-05	-2.74597e-05	0.255052	-9.89323e-06	-5.41696e-05	0.243426
cg13746813	6	14911904		-0.000321012	-0.000551271	0.00414445	-0.000202155	-0.000265742	0.18992	-0.000137929	-0.000223315	0.40996	-0.000201374	-0.000212272	0.306704	-0.000141929	-0.000168752	0.560522
cg26278134	19	8028518	ELAVL1	-5.38602e-05	-3.55829e-05	0.00414772	-4.42746e-05	-2.84668e-05	0.0287901	-6.56111e-05	-2.973e-05	0.0166605	-4.23869e-05	-2.75844e-05	0.048065	-6.321e-05	-2.72369e-05	0.0362717
cg15330298	20	42143174	L3MBTL1	-7.08908e-05	-0.00022106	0.00414806	-1.8963e-05	-0.000123955	0.187894	-1.48013e-05	-0.000134759	0.192895	-2.32001e-05	-0.000130611	0.187111	-2.15101e-05	-0.000136821	0.216225
cg02301528	12	12939519	APOLD1	0.00024534	0.000186646	0.00414928	0.000262826	2.39614e-05	0.152794	0.00015957	6.25767e-05	0.305519	0.00027782	-1.90917e-05	0.137054	0.000183667	1.17605e-05	0.513358
cg21169357	13	62516636		-0.000247012	-0.000150923	0.00415026	-0.00023565	-0.000171371	0.00376583	-0.000197047	-0.000183582	0.0143695	-0.000243613	-0.000129794	0.0120556	-0.000209363	-0.000133132	0.0474652
cg27004170	2	55921125	PNPT1	-4.80532e-05	-6.1563e-05	0.0041564	-2.73505e-05	-6.97764e-06	0.156597	-2.1315e-05	-3.83899e-06	0.423999	-2.72535e-05	-3.83068e-05	0.0860451	-2.16745e-05	-3.82003e-05	0.243616
cg22733135	15	66585585	DIS3L	-2.36113e-05	-3.58952e-05	0.00415781	-1.88879e-05	-2.45367e-05	0.0361996	-1.81353e-05	-2.96506e-05	0.061143	-2.01444e-05	-4.20917e-05	0.00943461	-2.01689e-05	-4.672e-05	0.0164419
cg17843887	1	2542359	MMEL1	-0.000189736	-9.98566e-05	0.00416193	-7.75103e-05	-7.96132e-05	0.111974	-6.44884e-06	-7.97065e-05	0.322624	-9.4291e-05	-6.57604e-05	0.154287	-2.5424e-05	-6.90424e-05	0.413257
cg06508867	16	87814178		-8.76641e-06	-0.000315659	0.00416929	-1.97261e-05	-0.0001479	0.103932	-1.74975e-05	-0.000146373	0.16629	-2.14854e-05	-8.64147e-05	0.32464	-1.97984e-05	-7.76095e-05	0.460163
cg11701312	19	58897497	RPS5	0.000146314	8.96134e-05	0.00418452	0.000181693	5.85392e-05	0.00325386	0.000215612	5.66221e-05	0.00228814	0.000176588	4.12081e-05	0.00832296	0.000210692	4.44359e-05	0.00494329
cg23522475	5	95068092	RHOBTB3	-5.32662e-05	-0.000127922	0.00418575	-3.15309e-05	-4.04908e-05	0.187577	-1.33364e-05	-4.56401e-05	0.574907	-2.70544e-05	-6.99822e-05	0.155994	-7.1016e-06	-8.03073e-05	0.429937
cg14201291	1	208274624	PLXNA2	0.000151265	0.000242973	0.00418878	0.000153552	6.04407e-05	0.0748407	0.000189152	8.40848e-05	0.0319343	0.000154613	1.52606e-05	0.174839	0.000190457	4.30028e-05	0.0837347
cg17084653	22	26822032		-0.000441123	-0.000172146	0.00418908	-0.000299633	2.15594e-05	0.0245669	-0.000305698	1.4039e-05	0.0524669	-0.000317345	2.02197e-05	0.0182531	-0.000331323	1.64711e-05	0.0338433
cg22945413	1	65399413	JAK1	-2.6592e-06	-0.000197821	0.00419436	-8.55534e-07	-4.535e-05	0.564265	1.30837e-06	-7.14227e-05	0.284343	-1.24643e-06	-5.06286e-05	0.512433	1.12616e-06	-7.98097e-05	0.250796
cg23534210	17	80743410	TBCD	-0.000293732	-0.000120364	0.00419892	-0.00016497	-0.000128902	0.0185196	-0.000205765	-0.000111873	0.0263319	-0.000150694	-0.00012241	0.0386408	-0.0001877	-0.000106337	0.052378
cg17511259	2	39099230	DHX57	0.000187064	7.1238e-05	0.00420004	0.000167051	1.74903e-05	0.0408217	0.000189046	2.63103e-05	0.0309872	0.000174433	3.78106e-05	0.0173638	0.000199886	4.58524e-05	0.0128008
cg14491890	9	81967145		0.000335194	0.000106076	0.00420216	0.000190008	9.70988e-06	0.15757	0.00017219	3.87786e-06	0.318182	0.000199625	-6.41043e-06	0.141783	0.00018468	-1.28851e-05	0.251496
cg00731683	6	31548437	LTB	1.84694e-05	0.000109906	0.00420313	2.40068e-05	7.82175e-05	0.00278275	1.68367e-05	7.21618e-05	0.0426959	2.35027e-05	5.20235e-05	0.0136939	1.66061e-05	4.68261e-05	0.129092
cg11751719	6	80023165		0.000180199	4.58429e-05	0.0042049	0.000148181	3.14334e-05	0.0358754	0.000137465	1.99134e-05	0.138259	0.000155934	2.58087e-05	0.0420377	0.000148588	1.43526e-05	0.137952
cg10706013	21	44104950	PDE9A	-1.86894e-05	-0.000127459	0.00421332	-1.82624e-05	-5.46442e-05	0.0899203	-2.10699e-05	-5.24318e-05	0.105486	-1.83649e-05	-4.54739e-05	0.139465	-1.95489e-05	-3.58491e-05	0.225931
cg12980795	5	85056547		-0.000203672	-0.000205001	0.00422175	-0.000171796	-0.000187327	0.0156696	-1.77815e-06	-0.000153496	0.244593	-0.000169855	-0.000166615	0.036647	-2.008e-07	-0.000145024	0.328539
cg25270424	7	24965657	OSBPL3	0.000115992	0.000130815	0.00422271	9.31594e-05	3.24516e-07	0.259997	7.33927e-05	1.29917e-05	0.439937	9.72692e-05	-3.21391e-05	0.123265	8.20274e-05	-2.09564e-05	0.332668
cg20250336	7	51545565		-7.32198e-05	-7.68356e-05	0.00422336	-4.58495e-05	-4.18607e-05	0.00897832	-4.15753e-05	-2.70669e-05	0.13525	-4.60695e-05	-4.65539e-05	0.00598401	-4.11908e-05	-3.20175e-05	0.0997328
cg11674448	1	41711766		8.36446e-05	0.000179291	0.00422651	4.74731e-05	9.35432e-05	0.134636	1.9874e-05	8.45774e-05	0.305467	6.57053e-05	6.36019e-05	0.294342	4.4659e-05	5.09491e-05	0.551151
cg03328935	1	201654971	NAV1	9.39256e-05	9.14629e-05	0.00422697	6.70285e-05	5.45065e-05	0.0570773	7.65614e-05	4.68819e-05	0.101773	6.59674e-05	3.79756e-05	0.156859	7.59983e-05	2.7595e-05	0.236338
cg20565352	17	74722032		-8.36861e-06	-4.88763e-05	0.00422781	-7.92437e-06	5.56653e-07	0.0507645	-6.1416e-06	-1.13497e-06	0.237677	-7.63583e-06	1.11099e-06	0.064152	-5.78137e-06	9.26249e-08	0.31028
cg19218505	11	8102016	TUB	-0.000418519	-0.000145217	0.00422885	-0.000338773	-0.000219242	0.000272948	-0.00040951	-0.000251567	9.25062e-05	-0.000330619	-0.000238165	0.000177087	-0.000416782	-0.000276538	4.4326e-05
cg26939607	5	58463938	PDE4D	0.000184264	7.9543e-05	0.0042306	0.000152893	2.08634e-05	0.0464435	0.000141372	3.99542e-05	0.0968177	0.000162327	2.05891e-05	0.0340642	0.000153571	2.95113e-05	0.0832654
cg22878582	2	69944091		-0.000267339	-4.69267e-05	0.00423262	-0.00028656	-0.000134554	0.00012965	-0.000363232	-0.000149363	1.70499e-05	-0.000302981	-0.000135268	8.1553e-05	-0.000391176	-0.000162132	4.49259e-06
cg26234644	17	10634427	TMEM220	6.73245e-05	0.000103948	0.00423729	4.32056e-05	3.4109e-05	0.360811	5.34264e-05	4.85457e-05	0.216004	3.98139e-05	1.97889e-05	0.59131	5.05149e-05	3.01112e-05	0.447995
cg00682103	8	141554380	AGO2	-0.00011442	-0.000144085	0.00423968	-4.09792e-05	-5.31773e-05	0.179656	-9.16035e-05	-5.04637e-05	0.127408	-5.51363e-05	-5.91e-05	0.126516	-0.000110085	-5.40562e-05	0.0906142
cg25607920	1	42384365	HIVEP3	0.000175334	0.000279159	0.00425915	9.76099e-06	5.13495e-05	0.847962	3.74212e-06	3.28929e-05	0.949733	5.76891e-06	-5.41959e-06	0.995894	2.41317e-06	-3.14067e-05	0.959665
cg07139762	20	45142244	ZNF334	6.42977e-06	0.000180505	0.0042637	5.10342e-06	-1.25612e-05	0.32083	5.88984e-06	-9.38699e-06	0.448045	5.7614e-06	-1.38793e-05	0.266747	7.15395e-06	-8.05107e-06	0.421528
cg14507891	3	49208514	KLHDC8B	8.88138e-06	0.000154346	0.00426626	4.92073e-06	7.85583e-05	0.191636	-2.0642e-05	8.39931e-05	0.0533648	5.66122e-06	4.6604e-05	0.521116	-2.0548e-05	5.85628e-05	0.144739
cg23455224	5	39075128	RICTOR	-4.53902e-05	-5.69939e-05	0.00427222	-3.04811e-05	-4.64738e-05	0.0435304	-2.69892e-05	-4.78324e-05	0.0959738	-3.42629e-05	-5.61444e-05	0.0187018	-3.22607e-05	-5.77268e-05	0.0431117
cg18488430	5	1008858	NKD2	1.37189e-05	1.8352e-06	0.00427299	1.40057e-05	-6.59107e-07	0.00505557	1.45463e-05	-8.46192e-06	0.00589627	1.44779e-05	-1.0399e-07	0.0039627	1.52614e-05	-7.44956e-06	0.00470769
cg03737080	1	154956500	FLAD1	6.03741e-05	1.43549e-05	0.00427763	4.59406e-05	1.2528e-06	0.0238715	5.0253e-05	2.0398e-05	0.0198449	4.46195e-05	-2.13658e-05	0.0215078	4.87962e-05	2.27567e-06	0.038094
cg04913078	2	152402878	NEB	0.000131863	2.41946e-05	0.00428132	0.000146199	3.23823e-05	0.000854511	0.000136954	4.3193e-05	0.00197838	0.00014594	3.5531e-05	0.000873424	0.000137432	4.57189e-05	0.0022246
cg06646548	10	77152949		0.000134128	8.02236e-05	0.00429024	5.53911e-05	3.07866e-05	0.293674	5.76738e-05	4.12769e-05	0.244834	5.89075e-05	1.11221e-05	0.473275	5.86847e-05	2.09799e-05	0.457851
cg12120741	13	78492306	EDNRB	-0.00060234	-0.000103661	0.00429936	-0.00045381	-8.95355e-05	0.0264591	-0.000437544	-0.00011343	0.0349321	-0.000482058	-0.000123245	0.0101815	-0.000475173	-0.000146744	0.0142466
cg02470871	3	119278637	CD80	6.05548e-05	0.000223661	0.00430093	3.5105e-05	4.57181e-05	0.354438	6.09095e-05	4.98682e-05	0.225761	4.29253e-05	4.97601e-05	0.293957	7.3446e-05	5.61278e-05	0.155395
cg10978034	6	33129988		5.33587e-05	8.60451e-05	0.00430346	5.43651e-05	4.87734e-06	0.479399	5.74018e-05	1.08209e-05	0.445551	5.18863e-05	-4.38435e-06	0.522541	5.2328e-05	1.83159e-07	0.643232
cg04055490	17	8059012		0.000194169	0.000170082	0.00430395	0.00023985	3.78488e-06	0.058837	0.000185682	1.13295e-05	0.245303	0.000217429	-1.79362e-05	0.0834924	0.000149078	-8.69766e-06	0.419869
cg04295258	1	209600926	MIR205HG	0.000303644	6.38184e-05	0.00431633	0.000281373	1.33411e-05	0.0314688	0.000265454	1.96168e-05	0.0749261	0.000265579	9.16955e-06	0.0534594	0.000245058	1.12432e-05	0.135175
cg18780489	2	28807568	PLB1	0.000110104	0.000138678	0.00431717	7.56139e-05	1.44133e-05	0.415532	6.28979e-05	2.77324e-05	0.426796	5.63096e-05	-3.39813e-07	0.720638	3.83111e-05	1.07205e-05	0.799013
cg13863764	1	11561908	PTCHD2	-3.19295e-05	-0.000252794	0.00431987	3.58601e-06	-0.000291171	0.000997614	1.12139e-06	-0.000351856	0.000160248	2.99876e-05	-0.000269566	0.00440476	3.24314e-05	-0.000323296	0.0013146
cg04297686	5	93643309	KIAA0825	7.2743e-05	4.36969e-05	0.00432653	3.80726e-05	-3.63159e-06	0.366319	4.27017e-05	-1.80876e-06	0.391734	3.80934e-05	-3.57777e-06	0.376545	4.20843e-05	-6.2303e-08	0.433017
cg14797402	11	58673453		3.16047e-05	4.61717e-05	0.00432761	1.66075e-05	4.72953e-05	0.0197183	2.13869e-05	5.36387e-05	0.0111951	1.51628e-05	4.36908e-05	0.0466	1.98699e-05	4.96453e-05	0.0292141
cg12423733	6	29454623	MAS1L	7.66775e-05	0.00026509	0.0043366	0.000121032	9.01066e-05	0.162642	3.04483e-05	9.34575e-05	0.432896	0.000139841	5.7579e-05	0.242002	4.36176e-05	6.16068e-05	0.647619
cg10859930	10	48426124	GDF10	0.000107957	0.000151881	0.00433922	0.00012115	8.69332e-05	0.0452006	0.000150021	0.00011872	0.0120023	0.000117491	7.89232e-05	0.076769	0.000148164	0.0001068	0.0273336
cg25196611	1	64276571	ROR1	0.00013756	3.76104e-05	0.00434313	7.91029e-05	-1.14549e-06	0.276643	0.000113693	-2.36737e-06	0.110456	8.1992e-05	-6.62495e-06	0.221461	0.000119986	-1.17903e-05	0.0688051
cg06974930	1	46633153		5.20632e-05	0.000187996	0.00434395	2.96499e-05	1.67697e-05	0.673849	-5.28268e-06	2.94435e-05	0.851397	2.71586e-05	-1.70401e-05	0.717088	-9.57746e-06	-7.29061e-06	0.961367
cg04543901	17	63519783		0.000111754	0.00035105	0.00434609	8.56116e-05	0.000220184	0.00862782	0.000140959	0.000242162	0.00409296	9.78044e-05	0.000177847	0.0434614	0.00015464	0.000202437	0.0186093
cg08227141	11	24849257	LUZP2	0.000135197	0.000133442	0.00435029	0.000104841	6.56052e-05	0.114106	7.60675e-05	6.90438e-05	0.241471	0.000121912	4.73073e-05	0.129425	0.00010271	4.61111e-05	0.275109
cg16769791	8	85178030	RALYL	0.000145833	0.000161997	0.00435471	8.89112e-05	0.000114847	0.0488966	0.000116642	0.000118987	0.0454237	9.94041e-05	8.65017e-05	0.131186	0.000127787	9.07035e-05	0.1117
cg08124330	19	19314918	NR2C2AP	-0.000288546	-0.000146817	0.00436451	-0.000175342	-0.000109853	0.0550868	-0.000129596	-0.000113776	0.118998	-0.000193209	-0.000111819	0.0514547	-0.000137399	-0.000122286	0.110357
cg14841208	7	157891593	PTPRN2	-0.00022574	-8.88279e-05	0.00436709	-0.000136055	-7.89323e-05	0.0352358	-0.000152183	-6.70177e-05	0.0930705	-0.000134094	-7.31501e-05	0.0654184	-0.000137884	-5.7396e-05	0.186892
cg18190847	3	11195751	HRH1	1.42004e-06	0.000124209	0.00436752	3.85982e-06	5.5498e-05	0.311303	3.54557e-06	5.83303e-05	0.344633	5.75389e-06	2.68732e-05	0.676555	6.40762e-06	2.52253e-05	0.724644
cg13279019	7	5266987	WIPI2	-4.97857e-05	-2.42471e-05	0.00438979	-4.76138e-05	-8.30366e-06	0.00734496	-3.27487e-05	-5.31157e-06	0.161186	-4.75968e-05	-7.44388e-06	0.00917811	-3.30893e-05	-6.3139e-06	0.154615
cg14539363	19	55766853	PPP6R1	-5.87479e-06	-0.000155947	0.00439033	4.72244e-07	-7.35118e-05	0.0346965	7.30774e-06	-7.5963e-05	0.0219282	-3.62197e-07	-8.12846e-05	0.0252587	6.7322e-06	-8.67794e-05	0.0144297
cg25217710	1	156609523		-0.000132028	-0.000171823	0.00439154	3.50055e-05	-4.62609e-05	0.536589	9.20508e-05	-8.16318e-05	0.143051	2.34921e-05	-3.44941e-05	0.73857	6.88638e-05	-6.76797e-05	0.314133
cg03975815	1	240270565	FMN2	0.000174429	9.17902e-05	0.00439199	0.000193846	4.69629e-05	0.0108334	0.000147304	3.88329e-05	0.109629	0.000196161	4.93928e-05	0.0107033	0.000150697	3.65524e-05	0.117963
cg08079763	10	679171	DIP2C	0.000677486	0.000102385	0.00439237	0.000690411	5.86292e-05	0.0206988	0.000921779	3.03012e-05	0.0127476	0.000640818	4.10682e-05	0.0535814	0.000874424	3.56047e-06	0.0320748
cg14119158	6	136767958	MAP7	0.000105209	0.000127941	0.00439296	9.18566e-05	7.10807e-06	0.29609	0.000105974	1.01755e-05	0.263692	9.20613e-05	-9.07391e-07	0.332723	0.000105036	-1.09462e-06	0.320483
cg13411336	11	43968842		3.01902e-05	0.000169977	0.00439905	-4.85236e-06	9.90269e-05	0.204553	-1.72217e-05	9.35093e-05	0.216318	-1.52826e-06	8.81011e-05	0.359864	-1.49809e-05	8.38578e-05	0.339243
cg13480465	4	16795757	LDB2	0.000130282	0.000141101	0.00440034	0.000140331	3.43387e-05	0.0793204	0.000156238	6.3391e-05	0.0452134	0.000145495	1.60377e-05	0.0989515	0.000166072	4.87717e-05	0.0537379
cg24921484	6	32163407		-7.64584e-06	-0.000218761	0.00440272	-6.16866e-06	-1.95539e-06	0.671901	-9.19786e-06	2.32229e-06	0.498379	-6.08966e-06	-5.54211e-06	0.591907	-9.63325e-06	-1.37986e-06	0.489104
cg24912904	11	66314217		2.58405e-05	1.22426e-05	0.00440457	2.80608e-05	3.6102e-06	0.00538628	1.91223e-05	5.62234e-06	0.127404	2.8683e-05	3.34455e-06	0.00472987	1.9955e-05	4.16866e-06	0.123414
cg09519504	11	117314759	DSCAML1	0.000136103	7.32998e-05	0.00441125	0.000127457	4.15987e-05	0.0201708	0.000136004	4.78548e-05	0.0257204	0.000115289	7.02094e-05	0.0171127	0.000118913	8.43403e-05	0.0206252
cg04242499	5	140749745		-1.11216e-05	-0.000196417	0.00441173	-1.31552e-05	-0.000171327	0.0169213	-2.26117e-05	-0.000180138	0.00886374	-1.26916e-05	-0.000201027	0.00847498	-2.17681e-05	-0.000219117	0.00379564
cg00920327	6	72130755	LINC00472	-4.73139e-05	-4.56453e-05	0.00441184	-4.01964e-05	-5.97609e-05	0.00687138	-4.47718e-05	-6.63325e-05	0.00645753	-3.95682e-05	-5.71541e-05	0.0109719	-4.35993e-05	-6.58218e-05	0.0102642
cg11215015	1	197116161	ASPM	-4.81354e-05	-5.87579e-05	0.00441304	-5.41124e-05	-3.00496e-06	0.00245246	-5.20325e-05	-1.55785e-05	0.0107012	-5.33588e-05	-3.94467e-05	0.00212563	-5.10364e-05	-6.1966e-05	0.00827006
cg20793341	2	224897527	SERPINE2	7.70121e-05	9.04051e-05	0.00441317	3.08354e-05	5.46767e-05	0.122707	1.19773e-05	6.77847e-05	0.113264	3.49773e-05	3.30298e-05	0.35045	1.7325e-05	4.71774e-05	0.347462
cg02428538	16	24856791	SLC5A11	1.98147e-05	0.000128715	0.00441728	1.465e-05	2.50657e-05	0.487767	2.12169e-05	2.4757e-05	0.477339	1.77522e-05	1.08766e-05	0.734323	2.56069e-05	9.42817e-06	0.690302
cg16416165	4	3325029	RGS12	-0.000107296	-0.000233367	0.00442327	-2.58781e-05	-0.000195757	0.0499076	-0.000182393	-0.000156939	0.0624378	-3.24864e-05	-0.000174181	0.111323	-0.000199117	-0.000134524	0.0990298
cg18644782	3	13045896	IQSEC1	-0.000227014	-0.00012406	0.00442618	-8.61103e-05	-7.46479e-06	0.608701	-5.12557e-05	-1.47274e-05	0.793219	-0.000100809	-6.2248e-06	0.531032	-7.74139e-05	-1.06209e-05	0.706151
cg16191088	19	8654389	ADAMTS10	4.56298e-05	1.09215e-05	0.00442663	4.37674e-05	-5.32746e-06	0.0112599	3.97586e-05	-7.86695e-06	0.0441645	4.6477e-05	-5.35826e-06	0.00710167	4.39406e-05	-9.23787e-06	0.0237542
cg15055128	2	237032775	AGAP1	0.000453267	9.66583e-05	0.00443122	0.000436829	1.91081e-07	0.129145	0.000476631	-2.34185e-06	0.137086	0.000433237	-1.28435e-05	0.103336	0.000472026	-1.58209e-05	0.111872
cg11788523	19	58446770	ZNF418	-2.4548e-05	-0.000134291	0.00444135	-1.93377e-05	-0.000135807	0.00500947	-3.24593e-05	-0.000143587	0.00235004	-1.77457e-05	-0.000120679	0.0203044	-3.04183e-05	-0.000117556	0.0161957
cg15894365	17	15248133		4.63743e-05	0.000136646	0.00444478	8.37707e-05	8.3037e-05	0.0182714	2.80305e-05	9.23273e-05	0.0550547	9.08741e-05	8.01125e-05	0.0229718	3.7471e-05	8.97051e-05	0.0730923
cg18534039	17	43883072	CRHR1	-0.00020641	-4.66795e-05	0.00444793	-0.000159641	-6.6173e-05	0.0130062	-0.000179228	-7.93921e-05	0.00900507	-0.000159773	-7.47367e-05	0.0109652	-0.000177732	-9.23103e-05	0.00704164
cg03777288	12	13717033	GRIN2B	0.000335963	3.2574e-05	0.00445148	0.000330157	-3.42256e-05	0.00419666	0.000303208	-5.38943e-05	0.00926901	0.000324886	-4.48435e-05	0.00357779	0.000292426	-6.68687e-05	0.0077864
cg01274421	12	76084549		0.000208337	1.58363e-05	0.00445371	0.000182864	-4.51187e-05	0.00979363	0.00019087	-5.40427e-05	0.0148867	0.000189993	-4.51124e-05	0.0079409	0.000198631	-5.94062e-05	0.0114469
cg20922251	3	150421865	FAM194A	-2.45532e-05	-4.72672e-05	0.00445706	-2.26647e-05	-3.71827e-05	0.0188221	-2.54275e-05	-4.10131e-05	0.0176521	-2.26827e-05	-6.17462e-05	0.00367508	-2.59752e-05	-6.57224e-05	0.00365609
cg10089457	17	73499284	CASKIN2	2.63028e-05	5.23611e-05	0.0044629	2.56219e-05	-9.92096e-06	0.0355336	2.65101e-05	-6.29023e-06	0.0762006	2.37771e-05	-1.35586e-05	0.0402664	2.38312e-05	-1.01226e-05	0.0986222
cg09843173	1	100316334	AGL	-5.08528e-05	-8.15706e-05	0.0044698	-3.3046e-05	2.89098e-05	0.112084	-4.14133e-05	5.11249e-06	0.0915379	-3.17235e-05	6.10369e-06	0.181018	-4.06857e-05	-1.2314e-05	0.0970635
cg18004197	8	144895243		6.5298e-05	0.000122954	0.00447031	8.03429e-05	9.82127e-05	0.0102368	8.68052e-05	9.94195e-05	0.0177628	8.79482e-05	9.00014e-05	0.0233682	9.41937e-05	9.03759e-05	0.0390959
cg15202213	11	641042		-5.33425e-06	-0.000146295	0.00447097	-9.42283e-06	-5.21738e-05	0.239655	-1.86709e-05	-4.38182e-05	0.228614	-1.06e-05	-5.19746e-05	0.242849	-2.00687e-05	-4.11646e-05	0.241987
cg02322400	11	95980186	MAML2	-8.11134e-05	-0.000199807	0.00447368	-5.21888e-05	-8.06344e-05	0.172214	-4.9658e-05	-9.08899e-05	0.212125	-4.89614e-05	-9.28259e-05	0.171075	-4.52275e-05	-0.000105103	0.211954
cg01269511	16	57921912	CNGB1	7.46075e-05	6.98465e-05	0.00447476	0.000128718	2.21101e-05	0.034153	0.000150569	1.87271e-05	0.0356144	0.000129312	1.03954e-05	0.0693566	0.000148148	4.90442e-06	0.0773532
cg05133591	20	61878356	NKAIN4	8.36333e-05	0.00039672	0.00447548	0.000100762	0.000277649	0.0258603	7.6434e-05	0.000382658	0.0227428	9.97463e-05	0.00028298	0.0309696	7.36745e-05	0.000394677	0.0288453
cg13868393	17	75136249	SEC14L1	4.53084e-05	3.44117e-05	0.00447572	3.9279e-05	1.0403e-05	0.0237856	3.01241e-05	2.79462e-06	0.197641	3.64209e-05	-8.45846e-06	0.0426961	2.56595e-05	-1.01608e-05	0.282743
cg06155641	9	138531512	GLT6D1	5.54104e-05	0.000177619	0.00447623	6.30533e-05	9.64024e-05	0.0550124	8.10497e-05	0.000115433	0.02781	6.39014e-05	5.68114e-05	0.262496	7.94065e-05	7.12474e-05	0.183291
cg22354175	13	113305901	C13orf35	0.000160977	0.000231567	0.0044766	0.000166584	0.000123326	0.0396192	0.000144938	0.000155678	0.0509018	0.00016723	4.29691e-05	0.157446	0.000146028	6.79248e-05	0.241084
cg20975835	11	64107374	CCDC88B	-2.66408e-05	-0.000228558	0.00448387	-3.25014e-05	-6.62718e-05	0.171609	-3.66808e-05	-9.51297e-05	0.0837892	-3.99225e-05	-4.62793e-05	0.212524	-4.57433e-05	-7.64939e-05	0.112405
cg11777290	7	64535486		-0.000189285	-7.35376e-05	0.00448598	-6.45666e-05	-1.2764e-05	0.422767	-0.000174591	-1.45837e-05	0.162767	-7.46013e-05	-7.71836e-06	0.611589	-0.000186913	-7.44615e-06	0.283449
cg01501819	19	49576200	KCNA7	-2.62914e-05	-5.04316e-05	0.00449068	-3.55382e-05	-4.1476e-05	0.00590296	-3.10073e-05	-4.60368e-05	0.0128078	-3.03801e-05	-3.54828e-05	0.028477	-2.31898e-05	-4.22026e-05	0.0508529
cg13695076	14	61225294	MNAT1	-1.52484e-05	-0.000319729	0.00449367	-2.24747e-05	-5.73923e-05	0.343479	-2.86723e-05	-6.85989e-05	0.260697	-2.20121e-05	-5.19846e-05	0.40404	-2.69626e-05	-6.2659e-05	0.335526
cg03929089	4	120376271		-9.30843e-05	-0.000416903	0.00450283	-8.26531e-05	-0.000527225	0.0045497	-7.68926e-05	-0.000512243	0.0172816	-7.92124e-05	-0.000600748	0.00384021	-6.99718e-05	-0.000591914	0.0164064
cg25402787	15	53084679		-2.50558e-05	-0.000208269	0.00450576	-2.28516e-05	-0.000149064	0.0314348	-1.81425e-05	-0.000149239	0.0762511	-2.20461e-05	-0.000133343	0.0673526	-1.68853e-05	-0.000136381	0.139893
cg04058563	4	185651563	MLF1IP	0.000336365	0.000204858	0.00450733	0.000223687	0.000145269	0.0703639	0.000379976	0.000213103	0.00468276	0.000227629	0.000140375	0.0866241	0.000390456	0.000212998	0.00578542
cg06976003	16	4897242		7.8213e-06	9.033e-05	0.00450771	8.63343e-06	2.75227e-05	0.0595761	5.69369e-06	3.00031e-05	0.195569	8.22218e-06	1.81309e-05	0.130763	5.53584e-06	1.94149e-05	0.363741
cg04705620	2	58274321	VRK2	-2.12222e-05	-9.7123e-05	0.00451111	-5.4599e-06	-4.30154e-05	0.188078	-1.38093e-05	-4.54146e-05	0.125846	-1.12031e-05	-5.86212e-05	0.0457598	-2.00868e-05	-6.08892e-05	0.0303895
cg00813993	1	26644493		7.8632e-06	5.74769e-05	0.00451325	1.27029e-06	4.80459e-05	0.0226539	1.34883e-06	4.42261e-05	0.0668952	1.82429e-06	4.2815e-05	0.0667724	2.14632e-06	3.78484e-05	0.164166
cg21454177	4	89206068	PPM1K	-2.60407e-05	-8.90874e-06	0.00451724	-2.22106e-05	1.07119e-05	0.0176714	-2.12109e-05	-2.59918e-06	0.0664734	-2.41651e-05	-1.33609e-07	0.0125161	-2.44863e-05	-1.18198e-05	0.0206946
cg21786227	1	154951605	CKS1B	0.000163032	2.48935e-05	0.00452047	0.000169851	-1.69598e-05	0.00194082	0.000191783	-3.24536e-05	0.00110721	0.000171177	-3.04872e-05	0.00138127	0.000195159	-4.93257e-05	0.000619106
cg10635122	19	52391090	ZNF577	-6.25512e-06	-0.000121383	0.00452289	7.59633e-06	-5.17779e-05	0.186649	2.34755e-05	-4.45259e-05	0.144533	9.71464e-06	-5.29696e-05	0.183828	2.55579e-05	-4.71657e-05	0.127569
cg24205387	17	1464972	PITPNA	0.000119135	0.000225647	0.00452454	3.19797e-05	0.000141043	0.175431	6.94358e-05	0.000126379	0.207974	3.71534e-05	0.000176736	0.0867398	7.67878e-05	0.000171919	0.0930063
cg15912390	3	194826514	XXYLT1	-0.00027282	-0.000254629	0.00452599	1.80483e-05	-7.28172e-05	0.425465	6.46141e-05	-7.87849e-05	0.336117	1.4178e-05	-4.49392e-05	0.746414	5.76005e-05	-4.49054e-05	0.661759
ch.10.19835876F	10	19795870		-2.30299e-05	-8.13478e-05	0.00452998	-1.69736e-05	6.26617e-06	0.11387	-1.14873e-05	-1.19009e-05	0.404968	-1.62929e-05	-1.08589e-05	0.128788	-1.01876e-05	-2.567e-05	0.376683
cg01843018	9	123813144	C5	0.000411662	2.99015e-05	0.0045302	0.000253517	-5.25624e-05	0.0434537	0.000180821	-3.13093e-05	0.295366	0.000246746	-6.89183e-05	0.0370837	0.000163134	-4.9198e-05	0.286506
cg06553312	19	50706723	MYH14	-3.8066e-05	-4.00352e-05	0.0045348	-3.40697e-05	-8.72827e-06	0.0415544	-3.48546e-05	-1.01754e-05	0.0649923	-3.43463e-05	-8.88866e-06	0.0401843	-3.46292e-05	-8.30353e-06	0.0760908
cg09155044	16	31106785	VKORC1	-0.000226016	-0.000135527	0.0045393	-0.000213382	-4.37374e-05	0.137014	-0.000176051	-4.74204e-05	0.23591	-0.00021929	-5.08866e-05	0.111773	-0.000176254	-5.28697e-05	0.222694
cg27218978	2	135011522	MGAT5	-7.2485e-07	-0.000434707	0.00453951	-2.76014e-05	-0.000198953	0.0588019	-4.38383e-05	-0.00019172	0.0641311	-2.96421e-05	-0.000198624	0.074155	-4.58599e-05	-0.000201332	0.0657411
cg08532079	1	213008198	C1orf227	9.51884e-05	0.000304679	0.00454422	6.32682e-06	-4.57315e-05	0.567858	1.11008e-05	-6.47018e-05	0.367083	4.47215e-06	-4.71284e-05	0.596885	5.83981e-06	-6.5731e-05	0.422677
cg03865925	3	77843317		0.000110082	0.00017049	0.00454536	0.000118436	0.00013711	0.0260899	0.000119416	0.00012974	0.0582616	0.000142705	0.00011912	0.0405232	0.000160492	0.000108488	0.0707567
cg19066273	17	37366365		2.51671e-05	1.96107e-05	0.00454569	2.12457e-05	1.46787e-05	0.027952	3.31146e-05	1.75255e-05	0.00233934	2.14594e-05	1.12617e-05	0.0482772	3.35229e-05	1.57354e-05	0.00351482
cg05012661	4	6891264		0.000495861	3.55609e-05	0.00454773	0.000509146	-3.79055e-05	0.00292863	0.000451345	-4.13228e-05	0.0251613	0.000504953	-0.000110713	0.00155373	0.000446786	-0.000111654	0.014883
cg26897909	1	206629196	SRGAP2	1.08314e-05	0.000164744	0.00455481	-2.16807e-05	2.73833e-05	0.624198	-5.65738e-06	4.03929e-05	0.585074	-3.05509e-05	1.50516e-05	0.721543	-1.71626e-05	2.89725e-05	0.702577
cg21848981	4	190597409		-0.000319665	-0.00016259	0.00456201	-0.00014563	-9.75887e-05	0.166705	-1.18565e-05	-0.000118933	0.37588	-0.000149222	-7.91843e-05	0.240019	-1.83802e-05	-0.000112676	0.449697
cg04257969	12	74932579	ATXN7L3B	-4.48923e-05	-6.08131e-05	0.00456204	-1.83237e-05	-2.86514e-05	0.313151	-1.52415e-05	-2.6816e-05	0.495355	-1.69456e-05	-5.35342e-05	0.225166	-1.36273e-05	-5.02916e-05	0.393717
cg00849368	5	94890411		-3.16857e-05	-0.000154797	0.00456924	-2.18431e-05	-5.04964e-05	0.101868	-1.03021e-05	-4.87465e-05	0.39348	-2.06118e-05	-7.44243e-05	0.0548006	-7.84695e-06	-7.64831e-05	0.225004
cg18108946	11	2206268		-0.000277485	-0.000139937	0.00457534	-0.000192886	-8.75153e-05	0.06845	-0.000197184	-0.0001092	0.0540261	-0.000226647	-0.00010115	0.0341759	-0.000247605	-0.000123233	0.0248139
cg22875391	3	188889999	TPRG1	9.54039e-05	0.000165527	0.00457893	-2.92282e-06	8.49203e-05	0.276862	-1.86809e-05	0.000103382	0.17438	-6.94223e-06	9.34644e-05	0.231382	-2.22686e-05	0.000112006	0.15137
cg08128734	1	206685423	RASSF5	0.00010347	0.000131492	0.00459324	7.93666e-05	3.40936e-05	0.385064	-9.88473e-06	4.40281e-05	0.630971	8.95396e-05	2.47926e-05	0.42961	2.50899e-06	3.80071e-05	0.75601
cg12250307	19	46849103	PPP5C	-0.00030997	-0.000135928	0.00459457	-0.000305788	-6.95431e-05	0.018247	-0.000205469	-4.25743e-05	0.236358	-0.000298899	-6.09368e-05	0.0271314	-0.000182417	-4.3174e-05	0.316379
cg24384195	7	106505370	PIK3CG	-3.37967e-05	-0.000212346	0.00459583	-1.8733e-05	-5.90458e-05	0.271738	-6.7859e-06	-8.67035e-05	0.332629	-1.78927e-05	-6.3931e-05	0.282703	-5.60462e-06	-9.2737e-05	0.347306
cg02103891	5	171769408	SH3PXD2B	3.4155e-05	7.40955e-05	0.00460053	2.65928e-05	8.22365e-06	0.220972	2.15991e-05	4.56796e-06	0.483576	3.01623e-05	-5.28013e-07	0.214781	2.73076e-05	-6.70892e-06	0.308707
cg19920573	5	1802207	NDUFS6	-6.18516e-06	-0.000117389	0.0046026	-4.1906e-06	-8.35504e-05	0.0125948	6.75989e-06	-8.85151e-05	0.0130741	-5.07498e-06	-7.88435e-05	0.0275759	5.56842e-06	-7.85343e-05	0.0488536
cg09085792	3	189547290		0.000276631	8.77119e-05	0.00460455	0.000199392	1.84046e-05	0.0940109	0.000157324	-5.1788e-06	0.345506	0.000205207	3.13945e-05	0.0709063	0.000162176	1.03531e-05	0.31525
cg07330634	16	16874887		0.000311491	8.88348e-05	0.004639	0.000141666	3.90098e-05	0.286211	9.92885e-05	5.16417e-05	0.443309	0.000144572	4.1786e-05	0.276113	9.40695e-05	4.61054e-05	0.520454
cg19498237	3	49314655		-2.54684e-05	-3.31942e-05	0.00463923	-1.81208e-05	-2.86849e-05	0.0431258	-2.02909e-05	-4.52291e-05	0.0110846	-1.67093e-05	-3.21473e-05	0.046819	-1.92619e-05	-4.50702e-05	0.0170004
cg06846976	16	2121682	TSC2	-0.000217069	-8.53377e-05	0.00464444	-0.000154654	-5.87794e-05	0.0308807	-0.000195505	-6.22083e-05	0.0189467	-0.000151997	-7.61637e-05	0.0174335	-0.000192365	-7.89337e-05	0.0123507
cg00277804	18	77549539		-0.000134582	-0.000218337	0.00465278	-0.000138942	-0.000163276	0.0118139	-0.000273168	-0.000161692	0.0175508	-0.000125957	-0.00015689	0.0249571	-0.000257715	-0.000151612	0.039815
cg02124446	16	85783537	C16orf74	2.95779e-05	3.61009e-05	0.00465482	2.75733e-05	-6.64424e-07	0.0272082	2.56327e-05	1.0046e-05	0.0678604	2.73168e-05	-1.10133e-05	0.0236645	2.5518e-05	-6.61399e-07	0.0952136
cg13920824	10	92631648	RPP30	-1.3282e-05	-8.85571e-05	0.00465665	-5.75412e-06	-7.40363e-06	0.604615	-3.08923e-06	-9.13312e-06	0.833495	-6.70131e-06	-1.32023e-05	0.46369	-4.88108e-06	-1.168e-05	0.692309
cg15402626	22	19776050	GNB1L	0.000123477	4.08293e-05	0.00466039	0.000136871	2.79759e-05	0.00563733	0.000123622	3.04389e-05	0.0233645	0.000136368	2.29801e-05	0.00937035	0.0001245	2.72223e-05	0.032091
cg02501410	3	143255785	SLC9A9	0.000214854	7.0469e-05	0.00466628	0.000114868	1.61042e-06	0.339052	0.000127793	2.91575e-06	0.336434	0.000112188	2.5865e-06	0.360029	0.000124296	8.18447e-07	0.381655
cg18473137	17	30815034	CDK5R1	-3.79996e-05	-2.642e-05	0.00466762	-3.7031e-05	1.11591e-05	0.00884288	-3.89671e-05	1.58706e-05	0.0108863	-3.93697e-05	1.30903e-05	0.00486092	-4.28455e-05	2.03557e-05	0.00395071
cg11609560	19	14231215	ASF1B	-9.63984e-05	-3.45687e-05	0.00467758	-0.000111	-4.0438e-05	0.00109101	-0.000118154	-3.42608e-05	0.00398722	-0.00011474	-3.85458e-05	0.00122027	-0.000122152	-2.98387e-05	0.00511747
cg24209738	6	16303169	ATXN1	-0.00013008	-4.63227e-05	0.00468737	-8.52235e-05	-4.80336e-05	0.0141737	-6.8637e-05	-3.75384e-05	0.106078	-8.76779e-05	-5.43723e-05	0.0084468	-7.48607e-05	-4.59517e-05	0.0564554
cg21293831	6	170591802	DLL1	4.19826e-05	0.000121865	0.00469232	3.51351e-05	4.56878e-06	0.674292	4.6357e-05	-1.75197e-06	0.62803	3.765e-05	1.38166e-06	0.693015	4.98439e-05	-4.21656e-06	0.565694
cg05093836	6	30594590	ATAT1	7.3074e-05	2.13715e-06	0.00469424	5.98239e-05	-1.96691e-06	0.0179291	5.59349e-05	-8.97094e-06	0.048238	5.98427e-05	-9.85395e-07	0.0201245	5.61487e-05	-8.05938e-06	0.0538596
cg18944752	4	3404372	RGS12	-0.000231306	-0.000210796	0.0046957	-0.000120277	-0.000145949	0.0697391	-8.18311e-05	-0.000164973	0.100143	-0.000116076	-0.0001695	0.0492623	-7.37428e-05	-0.000199388	0.0586958
cg01321962	6	152126441	ESR1	6.27289e-05	0.000141211	0.00469722	1.53045e-05	6.1908e-05	0.323337	5.13124e-05	7.58866e-05	0.155176	1.12515e-05	7.38456e-05	0.249717	4.70974e-05	9.07073e-05	0.111364
cg14774438	11	111957396		0.000129031	0.000172657	0.00469902	4.43837e-05	2.2812e-05	0.569698	4.3099e-05	2.46647e-05	0.641145	5.07583e-05	5.27004e-05	0.380338	5.82583e-05	5.01325e-05	0.39505
cg17662387	10	116286880	ABLIM1	-3.95961e-05	-0.000305388	0.00470103	-6.44852e-06	-0.000184272	0.199397	1.56095e-05	-0.000209488	0.141735	-6.60708e-06	-0.000172362	0.282772	1.55118e-05	-0.000182201	0.25837
cg06342072	13	50985639		5.4881e-05	0.000148013	0.00470781	1.57068e-05	7.54398e-05	0.215867	2.47407e-08	0.000103097	0.108232	2.01644e-05	7.49769e-05	0.23849	7.9471e-06	0.000101347	0.136591
cg11706111	16	71523144	ZNF19	-0.000330266	-0.000148384	0.00470936	-0.000170156	-4.86613e-05	0.311036	-8.21493e-05	-1.94613e-05	0.812209	-0.000165327	-2.61789e-05	0.444901	-7.55781e-05	7.16566e-06	0.890366
cg13322063	5	83215335		-4.2477e-05	-0.000123146	0.00471457	-3.41528e-05	-5.04972e-05	0.0792986	-3.27941e-05	-6.69723e-05	0.110077	-3.19392e-05	-7.90664e-05	0.064591	-3.05458e-05	-9.86379e-05	0.0829354
cg22040631	2	129153820		8.14879e-05	0.000168336	0.00471692	2.94461e-05	0.000134559	0.0407535	1.34452e-05	0.000161253	0.0237745	4.27308e-05	0.000139478	0.0413213	3.16385e-05	0.000164666	0.0282698
cg09068158	1	53098641	FAM159A	5.99385e-05	1.75692e-05	0.00472142	6.14459e-05	2.42655e-06	0.00716102	5.02299e-05	-9.69153e-06	0.0638572	6.46075e-05	1.13043e-06	0.00447182	5.56507e-05	-8.47301e-06	0.0379309
cg27334271	16	89299756		-0.000102654	-0.000112012	0.00472185	-2.40035e-05	-3.90754e-05	0.457304	-4.34902e-05	-4.96867e-05	0.280883	-2.13541e-05	-3.78359e-05	0.525023	-4.19521e-05	-4.97966e-05	0.319539
cg04535902	1	92947332	GFI1	0.000471758	0.000384238	0.00472252	0.000587465	0.000307234	0.010669	0.000712574	0.000239274	0.0286782	0.000537878	0.000324976	0.0141497	0.000650154	0.000259463	0.0385599
cg00211623	3	75658490		-0.000372417	-0.000114309	0.00472452	-0.000142989	-0.000102716	0.119462	-0.000237337	-9.31174e-05	0.0668488	-0.000145418	-0.000118864	0.0929023	-0.000249913	-0.000111522	0.0451999
cg21608500	4	1794043	FGFR3	-0.000111248	-2.00016e-05	0.00472584	-8.33288e-05	-2.02411e-05	0.0184463	-9.63319e-05	-1.45527e-05	0.0299037	-7.85467e-05	-1.81253e-05	0.035733	-9.0126e-05	-1.30434e-05	0.053761
cg05638500	15	101795550		0.000214791	0.000159596	0.00473594	0.000169285	-9.76721e-06	0.136194	0.000111488	2.41443e-06	0.531831	0.000170296	-5.694e-05	0.0705897	0.000120447	-4.1519e-05	0.334701
cg14898223	2	190447407		0.000151731	0.000217039	0.00473601	1.21522e-05	2.91231e-05	0.86888	-1.37535e-05	4.99677e-05	0.733661	1.77462e-05	2.83029e-05	0.863261	-7.309e-06	4.15685e-05	0.841562
cg00977707	3	11517830	ATG7	0.00013418	0.00020682	0.00473877	7.09249e-05	7.07775e-05	0.246626	6.40149e-05	0.000119712	0.0933552	8.91619e-05	7.36724e-05	0.190521	8.72683e-05	0.000122912	0.0775954
cg00158308	13	97646341	OXGR1	2.54292e-05	2.33501e-05	0.00474178	1.92604e-05	1.0186e-05	0.0421764	8.84199e-06	-3.78729e-06	0.598855	2.02962e-05	9.64405e-06	0.034478	9.70362e-06	-3.86396e-06	0.554977
cg19350133	12	3948413	PARP11	-1.42585e-05	-0.000227158	0.00474978	-3.11918e-06	-0.000264782	0.00144334	7.57586e-06	-0.000288248	0.00118419	-5.19996e-06	-0.00025108	0.00524214	5.46145e-06	-0.000269963	0.00608591
cg17085123	1	54943133		-1.47232e-05	-0.000299722	0.00475783	-1.79326e-05	-0.000181347	0.0344586	-2.36401e-05	-0.000171395	0.0413276	-2.05257e-05	-0.000185012	0.0316464	-2.86278e-05	-0.000172607	0.0294129
cg12948771	14	24784787	LTB4R	-0.000354808	-7.73387e-05	0.0047597	-0.000255695	1.87426e-05	0.0648189	-0.000188079	1.47778e-05	0.300736	-0.000264508	9.15754e-06	0.0703712	-0.000181551	6.86205e-06	0.378066
cg05529343	3	22412124		0.000262569	0.000206445	0.00476933	0.000179811	0.000103362	0.111921	0.000122883	0.000101989	0.357868	0.000193811	8.14275e-05	0.107972	0.000141934	9.50524e-05	0.318757
cg00719502	3	11608329	VGLL4	0.000158547	5.25756e-05	0.00476969	0.000161741	1.41276e-05	0.0292572	0.000145176	-3.51957e-07	0.153469	0.000165815	-3.60501e-06	0.0420145	0.000147246	-1.94707e-05	0.0822691
cg12291109	19	40895589	HIPK4	0.000152042	6.88661e-05	0.00477155	0.000133755	-2.52691e-05	0.032291	0.000192142	-1.99114e-05	0.00534673	0.000135946	-5.13859e-05	0.011498	0.000197019	-4.6293e-05	0.00196231
cg21067709	13	21714627	SAP18	3.75868e-06	0.000221552	0.00477351	3.37531e-06	4.12968e-07	0.708588	6.37135e-06	-9.60841e-07	0.341522	2.98161e-06	-5.18877e-06	0.574032	5.67451e-06	-6.81563e-06	0.279006
cg13992382	1	201717192	NAV1	0.000131	6.53245e-05	0.00477872	8.17761e-05	-4.2073e-06	0.224939	9.27802e-05	1.38814e-05	0.172762	7.64944e-05	-7.17648e-06	0.259972	8.51097e-05	1.32283e-05	0.236013
cg08601899	6	114379217	HS3ST5	9.69655e-07	0.000105134	0.00478767	7.59241e-07	5.33867e-05	0.158446	-2.69793e-05	7.12655e-05	0.0315655	-1.52591e-07	5.07745e-05	0.225417	-2.96475e-05	7.14805e-05	0.0392314
cg01727145	2	220313422	SPEG	-1.04935e-05	-4.78663e-05	0.00479133	-9.81468e-06	-1.59693e-05	0.0341226	-7.42986e-06	-2.08083e-05	0.0856479	-1.02708e-05	-9.5864e-06	0.0563711	-8.19084e-06	-1.13252e-05	0.180598
cg22006640	4	111532035		7.34283e-05	0.000120394	0.00480201	5.94072e-05	6.46476e-05	0.0993324	3.75016e-05	5.34934e-05	0.336841	5.91425e-05	7.18438e-05	0.0906709	3.52591e-05	5.08447e-05	0.40598
cg20636559	15	101253502		9.26241e-05	0.000124341	0.00480619	9.89612e-05	4.94247e-05	0.0435173	0.000119025	5.19174e-05	0.0336846	0.00010028	4.26843e-05	0.0618324	0.000120334	4.46858e-05	0.049104
cg18414579	4	102266325	PPP3CA	-1.6891e-05	-0.000239865	0.00481264	-1.55989e-05	-0.00012942	0.139692	1.7265e-06	-0.000122253	0.257631	-9.72405e-06	-0.000162507	0.0634356	1.05949e-05	-0.000144901	0.158887
cg10827460	1	879375	SAMD11	2.64819e-06	0.000144853	0.00481511	4.4288e-06	3.8597e-06	0.942882	2.28746e-05	1.32644e-06	0.793797	-4.58696e-06	1.81955e-07	0.989952	9.97019e-06	-1.32093e-06	0.95003
cg12100385	14	88602662		7.73409e-05	0.000125686	0.00481717	1.20004e-05	1.22603e-05	0.789039	-3.91981e-06	9.85197e-06	0.916119	1.0659e-05	5.83439e-06	0.918928	-5.62331e-06	2.28754e-06	0.985036
cg26436583	18	43649176	PSTPIP2	0.000102431	0.000192567	0.00482366	8.67589e-05	6.71852e-05	0.167323	0.000123481	2.90743e-05	0.318407	9.69245e-05	7.57926e-05	0.130941	0.000142349	3.99755e-05	0.211815
cg27571769	4	185704063	ACSL1	-1.45346e-05	-8.01681e-05	0.00482523	-1.40352e-05	-3.57633e-05	0.00897865	-1.70597e-05	-3.8759e-05	0.00529659	-1.34749e-05	-3.75959e-05	0.0112312	-1.61292e-05	-4.19109e-05	0.0069538
cg08655893	1	10854560	CASZ1	1.70405e-05	0.000139184	0.00482555	1.82308e-05	3.18932e-06	0.111619	2.10936e-05	4.92711e-06	0.0859038	1.92179e-05	9.0484e-07	0.101951	2.25852e-05	1.66196e-06	0.0754155
cg01951274	17	56409518	MIR142	8.17687e-06	1.35923e-05	0.00482786	5.68944e-06	1.34504e-06	0.113633	6.4847e-06	4.65896e-07	0.114225	5.38865e-06	-4.54944e-07	0.151967	6.28841e-06	-5.26576e-07	0.130071
cg22624147	8	41119723	SFRP1	9.54301e-05	0.000128483	0.00482836	3.38074e-05	3.88075e-05	0.432403	3.82049e-05	4.99083e-05	0.335781	2.16104e-05	3.56486e-05	0.572979	2.26975e-05	5.08299e-05	0.422104
cg02598618	10	79847151		6.16372e-05	0.000125995	0.00483181	-1.07809e-05	8.34013e-05	0.0968309	4.8966e-05	9.45421e-05	0.0506951	-1.05286e-05	8.38929e-05	0.115951	5.34912e-05	9.30994e-05	0.06674
cg02930667	2	219671206	CYP27A1	-4.15812e-05	-0.000134995	0.00483495	-3.40588e-05	-7.55444e-05	0.036915	-3.84458e-05	-0.000104408	0.0272353	-3.45753e-05	-9.96226e-05	0.0284153	-3.92361e-05	-0.000141701	0.0178123
cg05570783	8	71016364		-0.000251629	-9.78852e-05	0.00483639	-0.000192639	-0.0001329	0.00862531	-0.000231704	-0.000210949	0.000781541	-0.000184689	-9.37857e-05	0.0290248	-0.000221875	-0.000166954	0.00497073
cg08612190	8	22493084	BIN3	-0.000159825	-2.16729e-05	0.00483647	-0.000151498	-2.86914e-05	0.00290058	-0.000142219	-2.64683e-05	0.0140293	-0.000152455	-2.66083e-05	0.00503527	-0.000143038	-2.41533e-05	0.0226742
cg27030744	6	44496130		6.41561e-05	6.78398e-05	0.00483849	7.44777e-05	3.36485e-05	0.0367756	9.41295e-05	3.78688e-05	0.0202249	7.35633e-05	1.68537e-05	0.135382	9.28395e-05	1.96785e-05	0.0840735
cg13725599	20	3052262	OXT	8.44637e-06	9.8874e-05	0.00483954	5.67212e-06	-7.54543e-06	0.865513	6.11859e-06	6.79998e-06	0.890668	8.45281e-06	-9.17513e-06	0.787689	9.34353e-06	4.24772e-06	0.880853
cg14143323	14	40059316		-0.000142983	-9.77318e-05	0.00484164	-2.23033e-05	-9.51342e-05	0.0258159	-2.62506e-05	-8.78521e-05	0.0706549	-1.91231e-05	-0.000119204	0.00605968	-2.08719e-05	-0.000112132	0.0227002
cg17997279	20	52791472	CYP24A1	-3.55066e-05	-5.40311e-05	0.00484677	-2.58332e-05	-6.64827e-05	0.010005	-2.67396e-05	-6.87893e-05	0.017049	-2.46813e-05	-7.78912e-05	0.00836315	-2.50917e-05	-8.38951e-05	0.0135685
cg27473406	17	63119899		0.000190019	0.000124084	0.00485516	0.000186244	0.000136864	0.00455337	0.000207254	0.000105978	0.0145132	0.000198766	0.000107869	0.00888057	0.000226683	8.27703e-05	0.0163451
cg16887334	20	3052151	OXT	9.30092e-06	0.000118131	0.00485621	-3.36992e-06	1.29874e-05	0.89871	-1.95368e-05	2.66678e-05	0.551598	4.50002e-07	6.68251e-06	0.980242	-1.7214e-05	1.75068e-05	0.734497
cg23817555	2	202124040	CASP8	-0.000208337	-8.72307e-05	0.00485693	-0.000174531	-4.74303e-05	0.0403553	-0.000114001	-3.39527e-05	0.298647	-0.000181458	-4.37172e-05	0.0401932	-0.000118835	-3.02783e-05	0.309677
cg05957246	8	144869139		1.94008e-05	0.000100736	0.00485894	5.36799e-06	8.34462e-05	0.0510653	1.26532e-06	8.35705e-05	0.107559	6.73166e-06	8.408e-05	0.0563668	3.37939e-06	8.65433e-05	0.10253
cg01227359	2	209119189	IDH1	-1.32792e-05	-2.845e-05	0.00486157	-1.23991e-05	-1.57535e-05	0.0370128	-9.50745e-06	-2.06165e-05	0.11064	-1.27364e-05	-1.93884e-05	0.0263845	-9.71644e-06	-2.19216e-05	0.106561
cg05013696	11	55110233	OR4A16	0.000197747	0.000238143	0.00486313	0.000168418	8.65902e-05	0.124456	9.36686e-05	5.35841e-05	0.555001	0.000187162	0.000132579	0.0490249	0.000118294	0.000118658	0.245865
