# Supplementary material for: 25-Hydroxyvitamin D in pregnancy and genome wide cord blood DNA methylation in two pregnancy cohorts (MoBa and ALSPAC)
Source: J Steroid Biochem Mol Biol. 2016 May;159:102–9. doi: 10.1016/j.jsbmb.2016.03.005 (PMC4829940; doi:10.1016/j.jsbmb.2016.03.005)
Supplement: Supplementary file 2 [file mmc2.xlsx]

## Sheet: supplementary-2
		MoBa						ALSPAC
CpG	Symbol	FDR	P-value	T-statistic	Beta	Beta 95% CI low	Beta 95% CI high	FDR	P-value	T-statistic	Beta	Beta 95% CI low	Beta 95% CI high
cg00287413	CYP24A1	0.732801	0.382849	0.873129	3.64822e-05	-4.5413e-05	0.000118377	0.942949	0.459703	-0.739815	-5.24614e-05	-0.000191728	8.68049e-05
cg01462727	CYP24A1	0.633744	0.0792181	1.75744	9.29518e-05	-1.07137e-05	0.000196617	0.980953	0.969028	-0.0388442	-3.25815e-06	-0.000167989	0.000161473
cg02143877	CYP24A1	0.732801	0.364684	-0.906981	-3.71483e-05	-0.000117427	4.31298e-05	0.773898	0.193474	-1.30184	-2.44485e-05	-6.13315e-05	1.24344e-05
cg02604290	CYP24A1	0.838471	0.673771	0.42113	7.68094e-06	-2.80673e-05	4.34292e-05	0.942949	0.669346	-0.427257	-4.5652e-06	-2.55498e-05	1.64194e-05
cg02673418	CYP24A1	0.767926	0.490076	-0.690499	-1.95923e-05	-7.52054e-05	3.60209e-05	0.942949	0.582661	-0.549802	-2.41027e-06	-1.102e-05	6.19944e-06
cg02712555	CYP24A1	0.796853	0.553596	0.592626	6.33346e-06	-1.46133e-05	2.72802e-05	0.942949	0.386192	-0.867179	-3.24205e-06	-1.05845e-05	4.10039e-06
cg03307911	CYP24A1	0.732801	0.278309	-1.08485	-2.53851e-05	-7.12486e-05	2.04783e-05	0.745824	0.164561	1.3916	1.82518e-05	-7.50669e-06	4.40103e-05
cg05120028	CYP24A1	0.732801	0.397718	-0.846148	-1.51726e-05	-5.03182e-05	1.99729e-05	0.980953	0.971203	0.0361146	2.83213e-07	-1.51182e-05	1.56846e-05
cg12751354	CYP24A1	0.732801	0.295324	-1.04718	-0.000105105	-0.000301827	9.16181e-05	0.690902	0.135713	1.49397	0.00018566	-5.84059e-05	0.000429726
cg12978433	CYP24A1	0.732801	0.331314	0.972049	1.80995e-05	-1.83956e-05	5.45947e-05	0.942949	0.628618	-0.483924	-6.06168e-06	-3.06623e-05	1.85389e-05
cg17997279	CYP24A1	0.691606	0.172901	-1.36413	-5.40311e-05	-0.000131664	2.36013e-05	0.0560149	0.00331135	-2.94914	-3.55066e-05	-5.91518e-05	-1.18614e-05
cg18956481	CYP24A1	0.633744	0.0658573	1.84186	4.41914e-05	-2.83442e-06	9.12173e-05	0.942949	0.665819	0.432108	5.77984e-06	-2.04897e-05	3.20494e-05
cg23685712	CYP24A1	0.732801	0.332929	0.968805	1.27187e-05	-1.30127e-05	3.84502e-05	0.942949	0.290848	1.0572	8.52289e-06	-7.30995e-06	2.43557e-05
cg24582168	CYP24A1	0.913799	0.815892	0.232907	2.43895e-06	-1.80857e-05	2.29637e-05	0.961932	0.854597	-0.183336	-1.26985e-06	-1.48729e-05	1.23332e-05
cg24849555	CYP24A1	0.691606	0.16981	1.37403	8.79825e-05	-3.75212e-05	0.000213486	0.942949	0.560967	0.581731	4.00443e-05	-9.51467e-05	0.000175235
cg01797727	CYP27A1	0.732801	0.308644	-1.01871	-5.61683e-05	-0.000164237	5.19e-05	0.196766	0.021082	-2.31263	-0.000128703	-0.000238001	-1.94051e-05
cg01872077	CYP27A1	0.915705	0.888812	0.139851	8.77378e-06	-0.00011419	0.000131737	0.942949	0.794932	-0.260028	-1.68687e-05	-0.000144275	0.000110538
cg02930667	CYP27A1	0.691606	0.15776	-1.41394	-0.000134995	-0.000322126	5.21346e-05	0.0560149	0.00361913	-2.92116	-4.15812e-05	-6.9537e-05	-1.36254e-05
cg03460682	CYP27A1	0.915705	0.899353	0.126518	4.69241e-06	-6.80019e-05	7.73867e-05	0.0560149	0.00400107	-2.88931	-2.43308e-05	-4.08691e-05	-7.79245e-06
cg10147666	CYP27A1	0.781257	0.516188	-0.649516	-2.83811e-05	-0.000114025	5.72625e-05	0.942949	0.562056	0.580114	5.88598e-06	-1.40407e-05	2.58126e-05
cg12806497	CYP27A1	0.767926	0.493667	0.684796	2.48538e-05	-4.62819e-05	9.59895e-05	0.942949	0.762662	-0.302125	-1.8869e-05	-0.000141526	0.000103788
cg13908635	CYP27A1	0.732801	0.248821	1.15404	4.45844e-05	-3.11369e-05	0.000120306	0.942949	0.472447	-0.71896	-2.93543e-05	-0.00010954	5.08314e-05
cg14553243	CYP27A1	0.824861	0.618646	0.497961	8.29467e-06	-2.43536e-05	4.09429e-05	0.942949	0.609843	-0.510566	-2.65913e-06	-1.28877e-05	7.56948e-06
cg20601919	CYP27A1	0.732801	0.2574	-1.13335	-6.48274e-05	-0.000176939	4.72843e-05	0.942949	0.747218	-0.322459	-5.97846e-06	-4.23905e-05	3.04336e-05
cg21459645	CYP27A1	0.838471	0.673439	0.421585	2.52802e-05	-9.22507e-05	0.000142811	0.942949	0.510335	-0.658711	-0.00010137	-0.000403606	0.000200865
cg22707705	CYP27A1	0.732801	0.334467	0.965726	6.34555e-05	-6.53314e-05	0.000192242	0.176363	0.0157467	2.42166	0.000355931	6.72742e-05	0.000644589
cg26104932	CYP27A1	0.824861	0.61455	0.503782	3.41264e-05	-9.86447e-05	0.000166897	0.942949	0.71214	0.369159	1.24362e-05	-5.37251e-05	7.85975e-05
cg26175971	CYP27A1	0.732801	0.405658	0.83199	2.37456e-05	-3.21942e-05	7.96855e-05	0.942949	0.800119	-0.253306	-2.93777e-06	-2.5715e-05	1.98395e-05
cg01182309	CYP27B1	0.607902	0.0214458	2.30448	7.65454e-05	1.14422e-05	0.000141649	0.690902	0.131618	1.50982	2.64439e-05	-7.95377e-06	6.08416e-05
cg04321714	CYP27B1	0.607902	0.0420496	2.03623	0.000113261	4.23997e-06	0.000222282	0.0560149	0.0034039	-2.94048	-4.49405e-05	-7.49562e-05	-1.49248e-05
cg04905829	CYP27B1	0.607902	0.0434215	-2.02278	-0.000100264	-0.000197417	-3.11166e-06	0.913464	0.26099	1.12512	5.7488e-05	-4.28597e-05	0.000157836
cg06883848	CYP27B1	0.767926	0.493499	-0.685062	-2.59201e-05	-0.000100079	4.82387e-05	0.942949	0.636568	0.472746	3.62671e-06	-1.14399e-05	1.86933e-05
cg07060721	CYP27B1	0.797366	0.569547	-0.568949	-1.8076e-05	-8.03467e-05	4.41948e-05	0.942949	0.636459	-0.472898	-6.29633e-06	-3.2445e-05	1.98523e-05
cg16984335	CYP27B1	0.767926	0.465987	0.729365	6.97484e-06	-1.17684e-05	2.57181e-05	0.942949	0.540172	0.612906	2.71563e-06	-5.98611e-06	1.14174e-05
cg18413900	CYP27B1	0.607902	0.037878	-2.07955	-0.000132447	-0.000257279	-7.61425e-06	0.942949	0.33633	0.962217	0.000118161	-0.000123013	0.000359334
cg18787440	CYP27B1	0.796853	0.554951	0.590601	2.03064e-05	-4.70834e-05	8.76962e-05	0.51949	0.076819	-1.77252	-8.22727e-05	-0.000173431	8.8854e-06
cg19794395	CYP27B1	0.855584	0.715339	-0.364822	-1.09025e-05	-6.94762e-05	4.76712e-05	0.913464	0.246015	1.16122	8.82364e-05	-6.09954e-05	0.000237468
cg20372759	CYP27B1	0.915705	0.897104	-0.12936	-3.39181e-06	-5.47827e-05	4.79991e-05	0.942949	0.615685	-0.502239	-1.65568e-05	-8.13e-05	4.81865e-05
cg23101118	CYP27B1	0.855584	0.71808	0.361151	7.49962e-06	-3.32015e-05	4.82007e-05	0.980953	0.958874	-0.0515881	-6.20968e-07	-2.42611e-05	2.30191e-05
cg24110768	CYP27B1	0.93997	0.93997	-0.0753307	-2.05657e-06	-5.55657e-05	5.14526e-05	0.942949	0.808242	-0.242803	-1.91584e-06	-1.74124e-05	1.35807e-05
cg24722099	CYP27B1	0.633744	0.0745652	-1.78541	-7.19339e-05	-0.000150902	7.03406e-06	0.942949	0.800508	-0.252802	-5.56783e-06	-4.88227e-05	3.7687e-05
cg00455178	CYP2R1	0.732801	0.232976	1.19361	3.36042e-05	-2.15763e-05	8.87847e-05	0.51949	0.0834894	1.73369	7.85952e-06	-1.04384e-06	1.67629e-05
cg01385795	CYP2R1	0.691606	0.155346	1.42221	1.49397e-05	-5.6492e-06	3.55286e-05	0.961932	0.876045	0.156052	8.73418e-07	-1.01187e-05	1.18656e-05
cg02622885	CYP2R1	0.691606	0.155232	-1.42261	-4.02499e-05	-9.57043e-05	1.52045e-05	0.961932	0.863885	0.171505	2.37865e-06	-2.48599e-05	2.96173e-05
cg03544918	CYP2R1	0.732801	0.332362	-0.969942	-1.22662e-05	-3.7053e-05	1.25206e-05	0.942949	0.369822	-0.897484	-4.44062e-06	-1.41579e-05	5.2767e-06
cg05454237	CYP2R1	0.903861	0.782022	0.276777	2.4126e-06	-1.46723e-05	1.94975e-05	0.980953	0.954336	0.0572861	2.38074e-07	-7.92384e-06	8.39999e-06
cg06326648	CYP2R1	0.732801	0.393068	-0.854519	-1.50383e-05	-4.95316e-05	1.94549e-05	0.942949	0.602639	-0.520886	-3.3273e-06	-1.58725e-05	9.21793e-06
cg08460032	CYP2R1	0.915705	0.834495	0.209007	3.95007e-06	-3.30925e-05	4.09926e-05	0.942949	0.67312	-0.422078	-1.04012e-05	-5.87982e-05	3.79959e-05
cg08581512	CYP2R1	0.691606	0.114878	1.57832	4.24317e-05	-1.0261e-05	9.51244e-05	0.942949	0.674623	0.420018	2.54934e-06	-9.37102e-06	1.44697e-05
cg11980188	CYP2R1	0.915705	0.870759	0.162746	3.18132e-06	-3.51323e-05	4.1495e-05	0.942949	0.618996	-0.497534	-3.02344e-06	-1.4958e-05	8.91115e-06
cg16544887	CYP2R1	0.691606	0.106401	-1.61637	-3.60401e-05	-7.97422e-05	7.662e-06	0.980953	0.980953	-0.0238847	-1.43127e-07	-1.19119e-05	1.16257e-05
cg16802027	CYP2R1	0.838471	0.662234	-0.436989	-5.32463e-06	-2.92068e-05	1.85576e-05	0.942949	0.588089	0.541901	1.16812e-05	-3.06536e-05	5.40161e-05
cg20321331	CYP2R1	0.732801	0.401087	-0.840119	-6.20282e-06	-2.0674e-05	8.26838e-06	0.745824	0.173138	-1.36382	-2.91322e-06	-7.10835e-06	1.28191e-06
cg23792245	CYP2R1	0.903861	0.790879	-0.265257	-6.59992e-06	-5.53672e-05	4.21674e-05	0.942949	0.589211	-0.540271	-7.51031e-06	-3.48111e-05	1.97905e-05
cg25454890	CYP2R1	0.732801	0.270949	-1.10163	-3.34795e-05	-9.30458e-05	2.60868e-05	0.942949	0.733546	-0.340572	-1.82766e-06	-1.23671e-05	8.71175e-06
cg26528620	CYP2R1	0.750424	0.428814	0.791617	8.48419e-06	-1.25222e-05	2.94906e-05	0.426133	0.0532666	-1.93659	-1.47727e-05	-2.97541e-05	2.08645e-07
